# Supplementary material for: Combining systems and synthetic biology for in vivo enzymology
Source: EMBO J. 2024 Sep 25;43(21):5169–85. doi: 10.1038/s44318-024-00251-w (PMC11535393; doi:10.1038/s44318-024-00251-w)
Supplement: Supplementary file 7 — Table EV7 [file 44318_2024_251_MOESM7_ESM.xlsx]

## Sheet: Legend
Table EV7. Primers used for colony PCRs.

## Sheet: Table EV7
target	sequence	references
DPP1 up	TAGCAAACGACCAAAATGAAC	this study
DPP1 down	CTAGGCTGTTTATAGATTGATTACACC	this study
Bts1 up	CCGAATTCATCAGGCTGTTC	this study
Bts1 down	CACAATGACATCATCCAATGAGATAGC	this study
Site chr X-2 up	TATGTGTTAGAGAGAGACGAGTT	this study
Site chr X-2 down	GCCACCAAGACAATATCCTG	this study
2220	CCTGCAGGACTAGTGCTGAG	Jessop-Fabre MM et al. 2016
2221	GTTGACACTTCTAAATAAGCGAATTTC	Jessop-Fabre MM et al. 2016
X-4 down	GACGGTACGTTGACCAGAG	Jessop-Fabre MM et al. 2016
X-4 up	CTCACAAAGGGACGAATCCT	Jessop-Fabre MM et al. 2016
XI-3 down	CACATTGAGCGAATGAAACG	Jessop-Fabre MM et al. 2016
XI-3 up	GTGCTTGATTTGCGTCATTC	Jessop-Fabre MM et al. 2016
XII-5 down	GTGGGAGTAAGGGATCCTGT	Jessop-Fabre MM et al. 2016
XII-5 up	CCACCGAAGTTGATTTGCTT	Jessop-Fabre MM et al. 2016
