# Supplementary material for: Combining systems and synthetic biology for in vivo enzymology
Source: EMBO J. 2024 Sep 25;43(21):5169–85. doi: 10.1038/s44318-024-00251-w (PMC11535393; doi:10.1038/s44318-024-00251-w)
Supplement: Supplementary file 8 — Table EV8 [file 44318_2024_251_MOESM8_ESM.xlsx]

## Sheet: Legend
Table EV8. Peptides and PRM transitions used for the absolute quantifcation of the enzymes

## Sheet: Table EV8
Protein	Peptide Modified Sequence	Precursor Adduct	Species	Precursor Mz	Precursor Charge	Product Mz	Product Charge	Fragment Ion	Rank
CrtB	EAQYSQLDDTLR	[M+2H]	light	719.844	2	1110.54	1	y9	3
CrtB	EAQYSQLDDTLR	[M+2H]	light	719.844	2	947.479	1	y8	2
CrtB	EAQYSQLDDTLR	[M+2H]	light	719.844	2	860.447	1	y7	6
CrtB	EAQYSQLDDTLR	[M+2H]	light	719.844	2	732.389	1	y6	4
CrtB	EAQYSQLDDTLR	[M+2H]	light	719.844	2	619.305	1	y5	5
CrtB	EAQYSQLDDTLR	[M+2H]	light	719.844	2	389.251	1	y3	8
CrtB	EAQYSQLDDTLR	[M+2H]	light	719.844	2	329.146	1	b3	7
CrtB	EAQYSQLDDTLR	[M+2H]	heavy	724.848	2	1120.55	1	y9	3
CrtB	EAQYSQLDDTLR	[M+2H]	heavy	724.848	2	957.488	1	y8	2
CrtB	EAQYSQLDDTLR	[M+2H]	heavy	724.848	2	870.455	1	y7	6
CrtB	EAQYSQLDDTLR	[M+2H]	heavy	724.848	2	742.397	1	y6	4
CrtB	EAQYSQLDDTLR	[M+2H]	heavy	724.848	2	629.313	1	y5	5
CrtB	EAQYSQLDDTLR	[M+2H]	heavy	724.848	2	399.259	1	y3	8
CrtB	EAQYSQLDDTLR	[M+2H]	heavy	724.848	2	329.146	1	b3	7
CrtB	HC[+57]DDVIDDQTLGFQAR	[M+3H]	light	630.62	3	792.436	1	y7	5
CrtB	HC[+57]DDVIDDQTLGFQAR	[M+3H]	light	630.62	3	691.389	1	y6	3
CrtB	HC[+57]DDVIDDQTLGFQAR	[M+3H]	light	630.62	3	578.305	1	y5	1
CrtB	HC[+57]DDVIDDQTLGFQAR	[M+3H]	light	630.62	3	627.219	1	b5	2
CrtB	HC[+57]DDVIDDQTLGFQAR	[M+3H]	light	630.62	3	740.303	1	b6	4
CrtB	HC[+57]DDVIDDQTLGFQAR	[M+3H]	heavy	633.956	3	802.445	1	y7	5
CrtB	HC[+57]DDVIDDQTLGFQAR	[M+3H]	heavy	633.956	3	701.397	1	y6	3
CrtB	HC[+57]DDVIDDQTLGFQAR	[M+3H]	heavy	633.956	3	588.313	1	y5	1
CrtB	HC[+57]DDVIDDQTLGFQAR	[M+3H]	heavy	633.956	3	627.219	1	b5	2
CrtB	HC[+57]DDVIDDQTLGFQAR	[M+3H]	heavy	633.956	3	740.303	1	b6	4
CrtB	AC[+57]DLGLAFQLTNIAR	[M+2H]	light	831.935	2	1203.68	1	y11	2
CrtB	AC[+57]DLGLAFQLTNIAR	[M+2H]	light	831.935	2	1146.66	1	y10	6
CrtB	AC[+57]DLGLAFQLTNIAR	[M+2H]	light	831.935	2	1033.58	1	y9	1
CrtB	AC[+57]DLGLAFQLTNIAR	[M+2H]	light	831.935	2	962.542	1	y8	3
CrtB	AC[+57]DLGLAFQLTNIAR	[M+2H]	light	831.935	2	815.473	1	y7	5
CrtB	AC[+57]DLGLAFQLTNIAR	[M+2H]	light	831.935	2	347.102	1	b3	4
CrtB	AC[+57]DLGLAFQLTNIAR	[M+2H]	heavy	836.939	2	1213.69	1	y11	2
CrtB	AC[+57]DLGLAFQLTNIAR	[M+2H]	heavy	836.939	2	1156.67	1	y10	6
CrtB	AC[+57]DLGLAFQLTNIAR	[M+2H]	heavy	836.939	2	1043.59	1	y9	1
CrtB	AC[+57]DLGLAFQLTNIAR	[M+2H]	heavy	836.939	2	972.55	1	y8	3
CrtB	AC[+57]DLGLAFQLTNIAR	[M+2H]	heavy	836.939	2	825.482	1	y7	5
CrtB	AC[+57]DLGLAFQLTNIAR	[M+2H]	heavy	836.939	2	347.102	1	b3	4
XdCrtI	FNFNAPVSQVLLSPAK	[M+2H]	light	866.475	2	1323.76	1	y13	8
XdCrtI	FNFNAPVSQVLLSPAK	[M+2H]	light	866.475	2	1209.72	1	y12	4
XdCrtI	FNFNAPVSQVLLSPAK	[M+2H]	light	866.475	2	1138.68	1	y11	1
XdCrtI	FNFNAPVSQVLLSPAK	[M+2H]	light	866.475	2	942.562	1	y9	6
XdCrtI	FNFNAPVSQVLLSPAK	[M+2H]	light	866.475	2	402.235	1	y4	3
XdCrtI	FNFNAPVSQVLLSPAK	[M+2H]	light	866.475	2	315.203	1	y3	5
XdCrtI	FNFNAPVSQVLLSPAK	[M+2H]	light	866.475	2	262.119	1	b2	2
XdCrtI	FNFNAPVSQVLLSPAK	[M+2H]	light	866.475	2	594.267	1	b5	7
XdCrtI	FNFNAPVSQVLLSPAK	[M+2H]	heavy	870.482	2	1331.78	1	y13	8
XdCrtI	FNFNAPVSQVLLSPAK	[M+2H]	heavy	870.482	2	1217.73	1	y12	4
XdCrtI	FNFNAPVSQVLLSPAK	[M+2H]	heavy	870.482	2	1146.7	1	y11	1
XdCrtI	FNFNAPVSQVLLSPAK	[M+2H]	heavy	870.482	2	950.576	1	y9	6
XdCrtI	FNFNAPVSQVLLSPAK	[M+2H]	heavy	870.482	2	410.249	1	y4	3
XdCrtI	FNFNAPVSQVLLSPAK	[M+2H]	heavy	870.482	2	323.217	1	y3	5
XdCrtI	FNFNAPVSQVLLSPAK	[M+2H]	heavy	870.482	2	262.119	1	b2	2
XdCrtI	FNFNAPVSQVLLSPAK	[M+2H]	heavy	870.482	2	594.267	1	b5	7
XdCrtI	LTANQVLESFDR	[M+2H]	light	696.86	2	1178.58	1	y10	4
XdCrtI	LTANQVLESFDR	[M+2H]	light	696.86	2	865.441	1	y7	2
XdCrtI	LTANQVLESFDR	[M+2H]	light	696.86	2	766.373	1	y6	1
XdCrtI	LTANQVLESFDR	[M+2H]	light	696.86	2	653.289	1	y5	3
XdCrtI	LTANQVLESFDR	[M+2H]	light	696.86	2	524.246	1	y4	6
XdCrtI	LTANQVLESFDR	[M+2H]	light	696.86	2	175.119	1	y1	5
XdCrtI	LTANQVLESFDR	[M+2H]	heavy	701.864	2	1188.59	1	y10	4
XdCrtI	LTANQVLESFDR	[M+2H]	heavy	701.864	2	875.45	1	y7	2
XdCrtI	LTANQVLESFDR	[M+2H]	heavy	701.864	2	776.381	1	y6	1
XdCrtI	LTANQVLESFDR	[M+2H]	heavy	701.864	2	663.297	1	y5	3
XdCrtI	LTANQVLESFDR	[M+2H]	heavy	701.864	2	534.255	1	y4	6
XdCrtI	LTANQVLESFDR	[M+2H]	heavy	701.864	2	185.127	1	y1	5
XdCrtI	LGLPDFEK	[M+2H]	light	459.75	2	805.409	1	y7	6
XdCrtI	LGLPDFEK	[M+2H]	light	459.75	2	635.304	1	y5	2
XdCrtI	LGLPDFEK	[M+2H]	light	459.75	2	538.251	1	y4	5
XdCrtI	LGLPDFEK	[M+2H]	light	459.75	2	423.224	1	y3	3
XdCrtI	LGLPDFEK	[M+2H]	light	459.75	2	147.113	1	y1	7
XdCrtI	LGLPDFEK	[M+2H]	light	459.75	2	171.113	1	b2	4
XdCrtI	LGLPDFEK	[M+2H]	heavy	463.757	2	813.423	1	y7	6
XdCrtI	LGLPDFEK	[M+2H]	heavy	463.757	2	643.318	1	y5	2
XdCrtI	LGLPDFEK	[M+2H]	heavy	463.757	2	546.265	1	y4	5
XdCrtI	LGLPDFEK	[M+2H]	heavy	463.757	2	431.238	1	y3	3
XdCrtI	LGLPDFEK	[M+2H]	heavy	463.757	2	155.127	1	y1	7
XdCrtI	LGLPDFEK	[M+2H]	heavy	463.757	2	171.113	1	b2	4
XdCrtI	FLSFIQEAHR	[M+3H]	light	416.556	3	175.119	1	y1	1
XdCrtI	FLSFIQEAHR	[M+3H]	heavy	419.892	3	763.408	1	y6	2
XdCrtI	FLSFIQEAHR	[M+3H]	heavy	419.892	3	650.324	1	y5	1
XdCrtI	FLSFIQEAHR	[M+3H]	heavy	419.892	3	522.266	1	y4	3
XdCrtI	FLSFIQEAHR	[M+3H]	heavy	419.892	3	185.127	1	y1	1
