# Supplementary material for: Combining systems and synthetic biology for in vivo enzymology
Source: EMBO J. 2024 Sep 25;43(21):5169–85. doi: 10.1038/s44318-024-00251-w (PMC11535393; doi:10.1038/s44318-024-00251-w)
Supplement: Supplementary file 10 — Data Set EV1 [file 44318_2024_251_MOESM10_ESM.zip]

Archive with 52 entries (51 files):
- EMBOJ-2024-117139R1-Data_Set_EV1-ds/
- __MACOSX/._EMBOJ-2024-117139R1-Data_Set_EV1-ds
- EMBOJ-2024-117139R1-Data_Set_EV1-ds/pmont002.gb
- __MACOSX/EMBOJ-2024-117139R1-Data_Set_EV1-ds/._pmont002.gb
- EMBOJ-2024-117139R1-Data_Set_EV1-ds/penz019.gb
- __MACOSX/EMBOJ-2024-117139R1-Data_Set_EV1-ds/._penz019.gb
- EMBOJ-2024-117139R1-Data_Set_EV1-ds/penz078.gb
- __MACOSX/EMBOJ-2024-117139R1-Data_Set_EV1-ds/._penz078.gb
- EMBOJ-2024-117139R1-Data_Set_EV1-ds/penz079.gb
- __MACOSX/EMBOJ-2024-117139R1-Data_Set_EV1-ds/._penz079.gb
- EMBOJ-2024-117139R1-Data_Set_EV1-ds/penz012-flag.gb
- __MACOSX/EMBOJ-2024-117139R1-Data_Set_EV1-ds/._penz012-flag.gb
- EMBOJ-2024-117139R1-Data_Set_EV1-ds/pmont003.gb
- __MACOSX/EMBOJ-2024-117139R1-Data_Set_EV1-ds/._pmont003.gb
- EMBOJ-2024-117139R1-Data_Set_EV1-ds/penz049.gb
- __MACOSX/EMBOJ-2024-117139R1-Data_Set_EV1-ds/._penz049.gb
- EMBOJ-2024-117139R1-Data_Set_EV1-ds/penz056.gb
- __MACOSX/EMBOJ-2024-117139R1-Data_Set_EV1-ds/._penz056.gb
- EMBOJ-2024-117139R1-Data_Set_EV1-ds/penz007.gb
- __MACOSX/EMBOJ-2024-117139R1-Data_Set_EV1-ds/._penz007.gb
- EMBOJ-2024-117139R1-Data_Set_EV1-ds/penz047.gb
- __MACOSX/EMBOJ-2024-117139R1-Data_Set_EV1-ds/._penz047.gb
- EMBOJ-2024-117139R1-Data_Set_EV1-ds/penz057.gb
- __MACOSX/EMBOJ-2024-117139R1-Data_Set_EV1-ds/._penz057.gb
- EMBOJ-2024-117139R1-Data_Set_EV1-ds/penz103.gb
- __MACOSX/EMBOJ-2024-117139R1-Data_Set_EV1-ds/._penz103.gb
- EMBOJ-2024-117139R1-Data_Set_EV1-ds/penz012.gb
- __MACOSX/EMBOJ-2024-117139R1-Data_Set_EV1-ds/._penz012.gb
- EMBOJ-2024-117139R1-Data_Set_EV1-ds/penz011-flag.gb
- __MACOSX/EMBOJ-2024-117139R1-Data_Set_EV1-ds/._penz011-flag.gb
- EMBOJ-2024-117139R1-Data_Set_EV1-ds/penz044.gb
- __MACOSX/EMBOJ-2024-117139R1-Data_Set_EV1-ds/._penz044.gb
- EMBOJ-2024-117139R1-Data_Set_EV1-ds/penz021.gb
- __MACOSX/EMBOJ-2024-117139R1-Data_Set_EV1-ds/._penz021.gb
- EMBOJ-2024-117139R1-Data_Set_EV1-ds/penz074.gb
- __MACOSX/EMBOJ-2024-117139R1-Data_Set_EV1-ds/._penz074.gb
- EMBOJ-2024-117139R1-Data_Set_EV1-ds/Dataset_EV1_Legend.rtf
- __MACOSX/EMBOJ-2024-117139R1-Data_Set_EV1-ds/._Dataset_EV1_Legend.rtf
- EMBOJ-2024-117139R1-Data_Set_EV1-ds/penz011.gb
- __MACOSX/EMBOJ-2024-117139R1-Data_Set_EV1-ds/._penz011.gb
- EMBOJ-2024-117139R1-Data_Set_EV1-ds/penz045.gb
- __MACOSX/EMBOJ-2024-117139R1-Data_Set_EV1-ds/._penz045.gb
- EMBOJ-2024-117139R1-Data_Set_EV1-ds/penz105.gb
- __MACOSX/EMBOJ-2024-117139R1-Data_Set_EV1-ds/._penz105.gb
- EMBOJ-2024-117139R1-Data_Set_EV1-ds/penz089.gb
- __MACOSX/EMBOJ-2024-117139R1-Data_Set_EV1-ds/._penz089.gb
- EMBOJ-2024-117139R1-Data_Set_EV1-ds/pmont004.gb
- __MACOSX/EMBOJ-2024-117139R1-Data_Set_EV1-ds/._pmont004.gb
- EMBOJ-2024-117139R1-Data_Set_EV1-ds/pmont001.gb
- __MACOSX/EMBOJ-2024-117139R1-Data_Set_EV1-ds/._pmont001.gb
- EMBOJ-2024-117139R1-Data_Set_EV1-ds/penz088.gb
- __MACOSX/EMBOJ-2024-117139R1-Data_Set_EV1-ds/._penz088.gb
