# Supplementary material for: Combining systems and synthetic biology for in vivo enzymology
Source: EMBO J. 2024 Sep 25;43(21):5169–85. doi: 10.1038/s44318-024-00251-w (PMC11535393; doi:10.1038/s44318-024-00251-w)
Supplement: Supplementary file 10 — Data Set EV1 [file 44318_2024_251_MOESM10_ESM.zip › EMBOJ-2024-117139R1-Data_Set_EV1-ds/penz019.gb]

LOCUS       pENZ019                 9835 bp ds-DNA     circular     15-DEC-2023
DEFINITION  .
FEATURES             Location/Qualifiers
     CDS             complement(637..705)
                     /label="LacZ alpha"
                     /ApEinfo_revcolor="#84b0dc"
                     /ApEinfo_fwdcolor="#84b0dc"
     misc_feature    720..1323
                     /label="BTS1 up"
                     /ApEinfo_revcolor="#c6c9d1"
                     /ApEinfo_fwdcolor="#c6c9d1"
     primer_bind     1324..1341
                     /label="M13-fwd"
                     /ApEinfo_revcolor="#85dae9"
                     /ApEinfo_fwdcolor="#85dae9"
     None            complement(1368..1681)
                     /label="ADH1t"
                     /ApEinfo_revcolor="#c6c9d1"
                     /ApEinfo_fwdcolor="#c6c9d1"
     ORF             complement(1688..3265)
                     /label="HMGt"
                     /ApEinfo_revcolor="#85dae9"
                     /ApEinfo_fwdcolor="#85dae9"
     CDS             complement(1688..3265)
                     /label="Translation 3265-1688"
                     /translation="MDQLVKTEVTKKSFTAPVQKASTPVLTNKTVISGSKVKSLSSAQSSSSGPSSSSEEDDSRDIESLDKKIRPLEELEALLSSGNTKQLKNKEVAALVIHGKLPLYALEKKLGDTTRAVAVRRKALSILAEAPVLASDRLPYKNYDYDRVFGACCENVIGYMPLPVGVIGPLVIDGTSYHIPMATTEGCLVASAMRGCKAINAGGGATTVLTKDGMTRGPVVRFPTLKRSGACKIWLDSEEGQNAIKKAFNSTSRFARLQHIQTCLAGDLLFMRFRTTTGDAMGMNMISKGVEYSLKQMVEEYGWEDMEVVSVSGNYCTDKKPAAINWIEGRGKSVVAEATIPGDVVRKVLKSDVSALVELNIAKNLVGSAMAGSVGGFNAHAANLVTAVFLALGQDPAQNVESSNCITLMKEVDGDLRISVSMPSIEVGTIGGGTVLEPQGAMLDLLGVRGPHATAPGTNARQLARIVACAVLAGELSLCAALAAGHLVQSHMTHNRKPAEPTKPNNLDATDINRLKDGSVTCIKS*"
     promter         complement(3272..3921)
                     /label="THD3p"
                     /ApEinfo_revcolor="#ff9ccd"
                     /ApEinfo_fwdcolor="#ff9ccd"
     promoter        3935..4915
                     /label="PGKp"
                     /ApEinfo_revcolor="#75c6a9"
                     /ApEinfo_fwdcolor="#75c6a9"
     None            4922..5980
                     /label="Erg20"
                     /ApEinfo_revcolor="#75c6a9"
                     /ApEinfo_fwdcolor="#75c6a9"
     CDS             4922..5980
                     /ApEinfo_revcolor="#84b0dc"
                     /ApEinfo_fwdcolor="#84b0dc"
                     /translation="MASEKEIRRERFLNVFPKLVEELNASLLAYGMPKEACDWYAHSLNYNTPGGKLNRGLSVVDTYAILSNKTVEQLGQEEYEKVAILGWCIELLQAYFLVADDMMDKSITRRGQPCWYKVPEVGEIAINDAFMLEAAIYKLLKSHFRNEKYYIDITELFHEVTFQTELGQLMDLITAPEDKVDLSKFSLKKHSFIVTFKTAYYSFYLPVALAMYVAGITDEKDLKQARDVLIPLGEYFQIQDDYLDCFGTPEQIGKIGTDIQDNKCSWVINKALELASAEQRKTLDENYGKKDSVAEAKCKKIFNDLKIEQLYHEYEESIAKDLKAKISQVDESRGFKADVLTAFLNKVYKRSK*"
     None            5996..6331
                     /label="ADH2t"
                     /ApEinfo_revcolor="#b7e6d7"
                     /ApEinfo_fwdcolor="#b7e6d7"
     primer_bind     complement(6390..6410)
                     /label="M13-rev"
                     /ApEinfo_revcolor="#85dae9"
                     /ApEinfo_fwdcolor="#85dae9"
     misc_binding    complement(6416..6438)
                     /label="LacO"
                     /ApEinfo_revcolor="#84b0dc"
                     /ApEinfo_fwdcolor="#84b0dc"
     promoter        complement(6442..6472)
                     /label="lac promoter"
                     /ApEinfo_revcolor="#c7b0e3"
                     /ApEinfo_fwdcolor="#c7b0e3"
     misc_feature    6682..7637
                     /label="URA3"
                     /ApEinfo_revcolor="#f58a5e"
                     /ApEinfo_fwdcolor="#f58a5e"
     misc_feature    7638..8164
                     /label="BTS1 down"
                     /ApEinfo_revcolor="#d6b295"
                     /ApEinfo_fwdcolor="#d6b295"
     rep_origin      complement(8396..9078)
                     /label="ColE1 origin"
                     /ApEinfo_revcolor="#9eafd2"
                     /ApEinfo_fwdcolor="#9eafd2"
     CDS             complement(9176..9835)
                     /label="AmpR"
                     /ApEinfo_revcolor="#ffef86"
                     /ApEinfo_fwdcolor="#ffef86"
ORIGIN
        1 cattggaaaa cgttcttcgg ggcgaaaact ctcaaggatc ttaccgctgt tgagatccag
       61 ttcgatgtaa cccactcgtg cacccaactg atcttcagca tcttttactt tcaccagcgt
      121 ttctgggtga gcaaaaacag gaaggcaaaa tgccgcaaaa aagggaataa gggcgacacg
      181 gaaatgttga atactcatac tcttcctttt tcaatattat tgaagcattt atcagggtta
      241 ttgtctcatg agcggataca tatttgaatg tatttagaaa aataaacaaa taggggttcc
      301 gcgcacattt ccccgaaaag tgccacctga cgtctaagaa accattatta tcatgacatt
      361 aacctataaa aataggcgta tcacgaggcc ctttcgtctc gcgcgtttcg gtgatgacgg
      421 tgaaaacctc tgacacatgc agctcccgga gacggtcaca gcttgtctgt aagcggatgc
      481 cgggagcaga caagcccgtc agggcgcgtc agcgggtgtt ggcgggtgtc ggggctggct
      541 taactatgcg gcatcagagc agattgtact gagagtgcac catatgcggt gtgaaatacc
      601 gcacagatgc gtaaggagaa aataccgcat caggcgccat tcgccattca ggctgcgcaa
      661 ctgttgggaa gggcgatcgg tgcgggcctc ttcgctatta cgccagggcc ataaaggccc
      721 agcagtagag tctcattgcc atcaaaaact gctataatgc ataaaaacaa cggtaataac
      781 ggcagtaacc taggtgacat cgtgactcct actatccaaa ggccagatgt tacaagatcg
      841 aattcgtatg atggcttcag gaccgttttt gattcatcat taaaaaatat catcggaaaa
      901 attaggtcat atactccacc acatcctaac aatactagca ataataacct tcacagtagc
      961 aacaacttaa acataccacg aagttcgtct caattatcca tggaattgag caatagagat
     1021 acaacagaga tgtctaggga tggctcacga tcaacttcat catcttcacg atcttcagca
     1081 tctttagagc acggaaatcg cgaatttacc ggcgatttga cagtaaccgc tagcattaac
     1141 ggtgctgata aaaaggagtt tcagaaatcg tggaaaaaat ataaaggcta taaatttgaa
     1201 gatttgacta tttgcgaact aagagatctt tttgagatat atcaaaagat gatgcaatga
     1261 aacgtatata tgaaatcgta tgtatagatg cgaaagagga ggagagaagg ctttatttct
     1321 gactgtaaaa cgacggccag tgaattcgag ctgcatgccg gtagaggtgt ggtcataaga
     1381 gcgacctcat gctatacctg agaaagcaac ctgacctaca ggaaagagtt actcaagaat
     1441 aagaattttc gttttaaaac ctaagagtca ctttaaaatt tgtatacact tatttttttt
     1501 ataacttatt taataataaa aatcataaat cataagaaat tcgcttattt agaagtgtca
     1561 acaacgtatc taccaacgat ttgacccttt tccatctttt cgtaaatttc tggcaaggta
     1621 gacaagccga caaccttgat tggagacttg accaaacctc tggcgaagaa gtccaaagct
     1681 tctcgagtta ggatttaatg caggtgacgg acccatcttt caaacgattt atatcagtgg
     1741 cgtccaaatt gttaggtttt gttggttcag caggtttcct gttgtgggtc atatgacttt
     1801 gaaccaaatg gccggctgct agggcagcac ataaggataa ttcacctgcc aagacggcac
     1861 aggcaactat tcttgctaat tgacgtgcgt tggtaccagg agcggtagca tgcgggcctc
     1921 ttacacctaa taagtccaac atggcacctt gtggttctag aacagtacca ccaccgatgg
     1981 tacctacttc gatggatggc atggatacgg aaattctcaa atcaccgtcc acttctttca
     2041 tcaatgttat acagttggaa ctttcaacat tttgtgcagg atcttgtcct aatgccaaga
     2101 aaacagctgt cactaaatta gctgcatgtg cgttaaatcc accaacagac ccagccattg
     2161 cagatccaac caaattctta gcaatgttca actcaaccaa tgcggaaaca tcacttttta
     2221 acacttttct gacaacatca ccaggaatag tagcttctgc gacgacactc ttaccacgac
     2281 cttcgatcca gttgatggca gctggttttt tgtcggtaca gtagttacca gaaacggaga
     2341 caacctccat atcttcccag ccatactctt ctaccatttg ctttaatgag tattcgacac
     2401 ctttagaaat catattcata cccattgcgt caccagtagt tgttctaaat ctcatgaaga
     2461 gtaaatctcc tgctagacaa gtttgaatat gttgcagacg tgcaaatctt gatgtagagt
     2521 taaaagcttt tttaattgcg ttttgtccct cttctgagtc taaccatatc ttacaggcac
     2581 cagatctttt caaagttggg aaacggacta ctgggcctct tgtcatacca tccttagtta
     2641 aaacagttgt tgcaccaccg ccagcattga ttgccttaca gccacgcatg gcagaagcta
     2701 ccaaacaacc ctctgtagtt gccattggta tatgataaga tgtaccatcg ataaccaagg
     2761 ggcctataac accaacgggc aaaggcatgt aacctataac attttcacaa caagcgccaa
     2821 atacgcggtc gtagtcataa tttttatatg gtaaacgatc agatgctaat acaggagctt
     2881 ctgccaaaat tgaaagagcc ttcctacgta ccgcaaccgc tctcgtagta tcacctaatt
     2941 ttttctccaa agcgtacaaa ggtaacttac cgtgaataac caaggcagcg acctctttgt
     3001 tcttcaattg ttttgtattt ccactactta ataatgcttc taattcttct aaaggacgta
     3061 ttttcttatc caagctttca atatcgcggg aatcatcttc ctcactagat gatgaaggtc
     3121 ctgatgagct cgattgcgca gatgataaac ttttgacttt cgatccagaa atgactgttt
     3181 tattggttaa aactggtgta gaagcctttt gtacaggagc agtaaaagac ttcttggtga
     3241 cttcagtttt caccaattgg tccatctaga acgaaactaa gttcttggtg ttttaaaact
     3301 aaaaaaaaga ctaactataa aagtagaatt taagaagttt aagaaataga tttacagaat
     3361 tacaatcaat acctaccgtc tttatatact tattagtcaa gtaggggaat aatttcaggg
     3421 aactggtttc aacctttttt ttcagctttt tccaaatcag agagagcaga aggtaataga
     3481 aggtgtaaga aaatgagata gatacatgcg tgggtcaatt gccttgtgtc atcatttact
     3541 ccaggcaggt tgcatcactc cattgaggtt gtgcccgttt tttgcctgtt tgtgcccctg
     3601 ttctctgtag ttgcgctaag agaatggacc tatgaactga tggttggtga agaaaacaat
     3661 attttggtgc tgggattctt tttttttctg gatgccagct taaaaagcgg gctccattat
     3721 atttagtgga tgccaggaat aaactgttca cccagacacc tacgatgtta tatattctgt
     3781 gtaacccgcc ccctattttg ggcatgtacg ggttacagca gaattaaaag gctaattttt
     3841 tgactaaata aagttaggaa aatcactact attaattatt tacgtattct ttgaaatggc
     3901 agtattgata atgataaact ctccggttct tttcagtacc ttcaaagaat ggggtcttat
     3961 cttgttttgc aagtaccact gagcaggata ataatagaaa tgataatata ctatagtaga
     4021 gataacgtcg atgacttccc atactgtaat tgcttttagt tgtgtatttt tagtgtgcaa
     4081 gtttctgtaa atcgattaat ttttttttct ttcctctttt tattaacctt aatttttatt
     4141 ttagattcct gacttcaact caagacgcac agatattata acatctgcat aataggcatt
     4201 tgcaagaatt actcgtgagt aaggaaagag tgaggaacta tcgcatacct gcatttaaag
     4261 atgccgattt gggcgcgaat cctttatttt ggcttcaccc tcatactatt atcagggcca
     4321 gaaaaaggaa gtgtttccct ccttcttgaa ttgatgttac cctcataaag cacgtggcct
     4381 cttatcgaga aagaaattac cgtcgctcgt gatttgtttg caaaaagaac aaaactgaaa
     4441 aaacccagac acgctcgact tcctgtcttc ctattgattg cagcttccaa tttcgtcaca
     4501 caacaaggtc ctagcgacgg ctcacaggtt ttgtaacaag caatcgaagg ttctggaatg
     4561 gcgggaaagg gtttagtacc acatgctatg atgcccactg tgatctccag agcaaagttc
     4621 gttcgatcgt actgttactc tctctctttc aaacagaatt gtccgaatcg tgtgacaaca
     4681 acagcctgtt ctcacacact cttttcttct aaccaagggg gtggtttagt ttagtagaac
     4741 ctcgtgaaac ttacatttac atatatataa acttgcataa attggtcaat gcaagaaata
     4801 catatttggt cttttctaat tcgtagtttt tcaagttctt agatgctttc tttttctctt
     4861 ttttacagat catcaaggaa gtaattatct actttttaca acaaatataa aacaacttaa
     4921 gatggcttca gaaaaagaaa ttaggagaga gagattcttg aacgttttcc ctaaattagt
     4981 agaggaattg aacgcatcgc ttttggctta cggtatgcct aaggaagcat gtgactggta
     5041 tgcccactca ttgaactaca acactccagg cggtaagcta aatagaggtt tgtccgttgt
     5101 ggacacgtat gctattctct ccaacaagac cgttgaacaa ttggggcaag aagaatacga
     5161 aaaggttgcc attctaggtt ggtgcattga gttgttgcag gcttacttct tggtcgccga
     5221 tgatatgatg gacaagtcca ttaccagaag aggccaacca tgttggtaca aggttcctga
     5281 agttggggaa attgccatca atgacgcatt catgttagag gctgctatct acaagctttt
     5341 gaaatctcac ttcagaaacg aaaaatacta catagatatc accgaattgt tccatgaggt
     5401 caccttccaa accgaattgg gccaattgat ggacttaatc actgcacctg aagacaaagt
     5461 cgacttgagt aagttctccc taaagaagca ctccttcata gttactttca agactgctta
     5521 ctattctttc tacttgcctg tcgcattggc catgtacgtt gccggtatca cggatgaaaa
     5581 ggatttgaaa caagccagag atgtcttgat tccattgggt gaatacttcc aaattcaaga
     5641 tgactactta gactgcttcg gtaccccaga acagatcggt aagatcggta cagatatcca
     5701 agataacaaa tgttcttggg taatcaacaa ggcattggaa cttgcttccg cagaacaaag
     5761 aaagacttta gacgaaaatt acggtaagaa ggactcagtc gcagaagcca aatgcaaaaa
     5821 gattttcaat gacttgaaaa ttgaacagct ataccacgaa tatgaagagt ctattgccaa
     5881 ggatttgaag gccaaaattt ctcaggtcga tgagtctcgt ggcttcaaag ctgatgtctt
     5941 aactgcgttc ttgaacaaag tttacaagag aagcaaatag cccgggaccg agctcgacac
     6001 ttctaaataa gcggatctct tatgtcttta cgatttatag ttttcattat caagcatgcc
     6061 tatattagta tatagcatct ttagatgaca gtgttcgaag tttcacgaat aaaagataat
     6121 attctacttt ttgctcccac cgcgtttgct agcacgagta aacaccatcc ctcgcctgtg
     6181 agttgtaccc attcctctaa actgtagaca tggtagcttc agcagtgttc gttatgtacg
     6241 gcatcctcca acaaacagtc ggttatagtt tgtcctgctc ctctgaatcg tctccctcga
     6301 tatttctcat tttccttcgc atgccgagct ctgcaggcat gcaagctggc ggccgcgtta
     6361 attaagtggc gcgccaagct tggcgtaatc atggtcatag ctgtttcctg tgtgaaattg
     6421 ttatccgctc acaattccac acaacatacg agccggaagc ataaagtgta aagcctgggg
     6481 tgcctaatga gtgagctaac tcacattaat tgcgttgcgc tcactgcccg ctttccagtc
     6541 gggaaacctg tcgtgccagc agatctgagc tttttctttc caattttttt tttttgtgag
     6601 tttagtatac atgcatttac ttataataca gttttttagt tttgctggcc gcatcttctc
     6661 aaatatgctt cccagcctgc ttttctgtaa cgttcaccct ctaccttagc atcccttccc
     6721 tttgcaaata gtcctcttcc aacaataata atgtcagatc ctgtagagac cacatcatcc
     6781 acggttctat actgttgacc caatgcgtct cccttgtcat ctaaacccac accgggtgtc
     6841 ataatcaacc aatcgtaacc ttcatctctt ccacccatgt ctctttgagc aataaagccg
     6901 ataacaaaat ctttgtcgct cttcgcaatg tcaacagtac ccttagtata ttctccagta
     6961 gatagggagc ccttgcatga caattctgct aacatcaaaa ggcctctagg ttcctttgtt
     7021 acttcttctg ccgcctgctt caaaccgcta acaatacctg ggcccaccac accgtgtgca
     7081 ttcgtaatgt ctgcccattc tgctattctg tatacacccg cagagtactg caatttgact
     7141 gtattaccaa tgtcagcaaa ttttctgtct tcgaagagta aaaaattgta cttggcggat
     7201 aatgccttta gcggcttaac tgtgccctcc atggaaaaat cagtcaagat atccacatgt
     7261 gtttttagta aacaaatttt gggacctaat gcttcaacta actccagtaa ttccttggtg
     7321 gtacgaacat ccaatgaagc acacaagttt gtttgctttt cgtgcatgat attaaatagc
     7381 ttggcagcaa caggactagg atgagtagca gcacgttcct tatatgtagc tttcgacatg
     7441 atttatcttc gtttccggtt tttgttctgt gcagttgggt taagaatact gggcaatttc
     7501 atgtttcttc aacactacat atgcgtatat ataccaatct aagtctgtgc tccttccttc
     7561 gttcttcctt ctgttcggag attaccgaat caaaaaaatt tcaaagaaac cgaaatcaaa
     7621 aaaaagaata aaaaaaatga ttttccagac tcgtaaacgc tttgttctct ttctattagt
     7681 agcttctttg aaaatgagcc ttacatggtt ttgtaagcac atctgtcttg actttttttt
     7741 tgcttcaaaa aaacgtcaaa gaaggcaagg cgaagcaaag aaaaatggta gtaagcatac
     7801 aatgatcagc ataacatatg caaaaacacg taatttctgc tatgctggaa gcggtgaacg
     7861 ttggatacca ctataataat agaagtttac ctttcagtat gaaaatgcgg gcttgtccta
     7921 tatctatatg taatattatg gagtgagtag agatggcggc tatacatcgt tgtagagagt
     7981 tatatctgta ttgttaatta aagattggcc aggcgaaggt tggttccttt ttgctttaaa
     8041 tctgctttta tggggccata ccagagaatt atttctttct ttcagtattg gcttgtcaag
     8101 ctttttgata atgctattaa gtgtcagcga attcgccgta gtttgcaacg ctgtgttgtt
     8161 tgtaggcctt tatggccctg cattaatgaa tcggccaacg cgcggggaga ggcggtttgc
     8221 gtattgggcg ctcttccgct tcctcgctca ctgactcgct gcgctcggtc gttcggctgc
     8281 ggcgagcggt atcagctcac tcaaaggcgg taatacggtt atccacagaa tcaggggata
     8341 acgcaggaaa gaacatgtga gcaaaaggcc agcaaaaggc caggaaccgt aaaaaggccg
     8401 cgttgctggc gtttttccat aggctccgcc cccctgacga gcatcacaaa aatcgacgct
     8461 caagtcagag gtggcgaaac ccgacaggac tataaagata ccaggcgttt ccccctggaa
     8521 gctccctcgt gcgctctcct gttccgaccc tgccgcttac cggatacctg tccgcctttc
     8581 tcccttcggg aagcgtggcg ctttctcaaa gctcacgctg taggtatctc agttcggtgt
     8641 aggtcgttcg ctccaagctg ggctgtgtgc acgaaccccc cgttcagccc gaccgctgcg
     8701 ccttatccgg taactatcgt cttgagtcca acccggtaag acacgactta tcgccactgg
     8761 cagcagccac tggtaacagg attagcagag cgaggtatgt aggcggtgct acagagttct
     8821 tgaagtggtg gcctaactac ggctacacta gaagaacagt atttggtatc tgcgctctgc
     8881 tgaagccagt taccttcgga aaaagagttg gtagctcttg atccggcaaa caaaccaccg
     8941 ctggtagcgg tggttttttt gtttgcaagc agcagattac gcgcagaaaa aaaggatctc
     9001 aagaagatcc tttgatcttt tctacggggt ctgacgctca gtggaacgaa aactcacgtt
     9061 aagggatttt ggtcatgaga ttatcaaaaa ggatcttcac ctagatcctt ttaaattaaa
     9121 aatgaagttt taaatcaatc taaagtatat atgagtaaac ttggtctgac agttaccaat
     9181 gcttaatcag tgaggcacct atctcagcga tctgtctatt tcgttcatcc atagttgcct
     9241 gactccccgt cgtgtagata actacgatac gggagggctt accatctggc cccagtgctg
     9301 caatgatacc gcgagaccca cgctcaccgg ctccagattt atcagcaata aaccagccag
     9361 ccggaagggc cgagcgcaga agtggtcctg caactttatc cgcctccatc cagtctatta
     9421 attgttgccg ggaagctaga gtaagtagtt cgccagttaa tagtttgcgc aacgttgttg
     9481 ccattgctac aggcatcgtg gtgtcacgct cgtcgtttgg tatggcttca ttcagctccg
     9541 gttcccaacg atcaaggcga gttacatgat cccccatgtt gtgcaaaaaa gcggttagct
     9601 ccttcggtcc tccgatcgtt gtcagaagta agttggccgc agtgttatca ctcatggtta
     9661 tggcagcact gcataattct cttactgtca tgccatccgt aagatgcttt tctgtgactg
     9721 gtgagtactc aaccaagtca ttctgagaat agtgtatgcg gcgaccgagt tgctcttgcc
     9781 cggcgtcaat acgggataat accgcgccac atagcagaac tttaaaagtg ctcat
//
