# Supplementary material for: Combining systems and synthetic biology for in vivo enzymology
Source: EMBO J. 2024 Sep 25;43(21):5169–85. doi: 10.1038/s44318-024-00251-w (PMC11535393; doi:10.1038/s44318-024-00251-w)
Supplement: Supplementary file 10 — Data Set EV1 [file 44318_2024_251_MOESM10_ESM.zip › EMBOJ-2024-117139R1-Data_Set_EV1-ds/penz078.gb]

LOCUS       pENZ078                 9698 bp ds-DNA     circular     04-SEP-2024
DEFINITION  .
KEYWORDS    "accession:addgene_73275_165988"
SOURCE      synthetic DNA construct
  ORGANISM  synthetic DNA construct
FEATURES             Location/Qualifiers
     primer_bind     42..61
                     /label="Kan-R"
                     /ApEinfo_revcolor="#ff9ccd"
                     /ApEinfo_fwdcolor="#ff9ccd"
     primer_bind     67..86
                     /label="pENTR-R"
                     /ApEinfo_revcolor="#faac61"
                     /ApEinfo_fwdcolor="#faac61"
     protein_bind    293..326
                     /label="FRT (minimal)"
                     /ApEinfo_revcolor="#85dae9"
                     /ApEinfo_fwdcolor="#85dae9"
     misc_recomb     293..326
                     /label="FRT"
                     /ApEinfo_revcolor="#c7b0e3"
                     /ApEinfo_fwdcolor="#c7b0e3"
     misc_feature    365..935
                     /label="Chr XI site II"
                     /ApEinfo_revcolor="#f8d3a9"
                     /ApEinfo_fwdcolor="#f8d3a9"
     None            complement(969..1282)
                     /label="ADH1t"
                     /ApEinfo_revcolor="#c6c9d1"
                     /ApEinfo_fwdcolor="#c6c9d1"
     misc_feature    complement(1290..3038)
                     /label="BtCrtI"
                     /ApEinfo_revcolor="#d59687"
                     /ApEinfo_fwdcolor="#d59687"
     CDS             complement(1290..3038)
                     /label="Translation 3038-1290"
                     /translation="MSDQKKHIVVIGAGIGGTATAARLAREGFRVTVVEKNDFSGGRCSFIHHDGHRFDQGPSLYLMPKLFEDAFADLDERIGDHLDLLRCDNNYKVHFDDGDAVQLSSDLTKMKGELDRIEGPLGFGRFLDFMKETHVHYEQGTFIAIKRNFETIWDLIRLQYVPEIFRLHLFGKIYDRASKYFQTKKMRMAFTFQTMYMGMSPYDAPAVYSLLQYTEFAEGIWYPRGGFNMVVQKLESIASKKYGAEFRYQSPVAKINTVDKDKRVTGVTLESGEVIEADAVVCNADLVYAYHHLLPPCNWTKKTLASKKLTSSSISFYWSMSTKVPQLDVHNIFLAEAYKESFDEIFNDFGLPSEASFYVNVPSRIDESAAPPNKDSIIVLVPIGHMKSKTGNSAEENYPELVNRARKMVLEVIERRLGVNNFANLIEHEEVNDPSVWQSKFNLWRGSILGLSHDVFQVLWFRPSTKDSTNRYDNLFFVGASTHPGTGVPIVLAGSKLTSDQVCKSFGQNPLPRKLQDSQKKYAPEQTRKTESHWIYYCLACYFVTFLFFYFFPRDDTTTPASFINQLLPNVFQGQNSNDIRI*"
     promter         complement(3041..3690)
                     /label="THD3p"
                     /ApEinfo_revcolor="#ff9ccd"
                     /ApEinfo_fwdcolor="#ff9ccd"
     promoter        3704..4684
                     /label="PGKp"
                     /ApEinfo_revcolor="#75c6a9"
                     /ApEinfo_fwdcolor="#75c6a9"
     None            4706..5041
                     /label="ADH2t"
                     /ApEinfo_revcolor="#b7e6d7"
                     /ApEinfo_fwdcolor="#b7e6d7"
     misc_recomb     complement(5082..5115)
                     /label="LoxP"
                     /ApEinfo_revcolor="#9eafd2"
                     /ApEinfo_fwdcolor="#9eafd2"
     gene            5126..6554
                     /label="KanMX"
                     /ApEinfo_revcolor="#85dae9"
                     /ApEinfo_fwdcolor="#85dae9"
     misc_recomb     complement(6563..6596)
                     /label="LoxP"
                     /ApEinfo_revcolor="#9eafd2"
                     /ApEinfo_fwdcolor="#9eafd2"
     misc_feature    6665..7202
                     /label="Chr XI site II"
                     /ApEinfo_revcolor="#c7b0e3"
                     /ApEinfo_fwdcolor="#c7b0e3"
     misc_recomb     complement(7245..7278)
                     /label="FRT"
                     /ApEinfo_revcolor="#c7b0e3"
                     /ApEinfo_fwdcolor="#c7b0e3"
     protein_bind    complement(7245..7278)
                     /label="FRT (minimal)"
                     /ApEinfo_revcolor="#b7e6d7"
                     /ApEinfo_fwdcolor="#b7e6d7"
     primer_bind     complement(7748..7765)
                     /label="M13-fwd"
                     /ApEinfo_revcolor="#85dae9"
                     /ApEinfo_fwdcolor="#85dae9"
     primer_bind     complement(7863..7880)
                     /label="L4440"
                     /ApEinfo_revcolor="#f8d3a9"
                     /ApEinfo_fwdcolor="#f8d3a9"
     rep_origin      complement(8034..8622)
                     /label="ori"
                     /ApEinfo_revcolor="#c6c9d1"
                     /ApEinfo_fwdcolor="#c6c9d1"
     primer_bind     complement(8114..8133)
                     /label="pBR322ori-F"
                     /ApEinfo_revcolor="#d59687"
                     /ApEinfo_fwdcolor="#d59687"
     CDS             complement(8746..9606)
                     /label="AmpR"
                     /ApEinfo_revcolor="#c6c9d1"
                     /ApEinfo_fwdcolor="#c6c9d1"
     primer_bind     9369..9388
                     /label="Amp-R"
                     /ApEinfo_revcolor="#b1ff67"
                     /ApEinfo_fwdcolor="#b1ff67"
     promoter        complement(9607..9698)
                     /label="AmpR promoter"
                     /ApEinfo_revcolor="#b4abac"
                     /ApEinfo_fwdcolor="#b4abac"
ORIGIN
        1 taggggtcag tgttacaacc aattaaccaa ttctgaacat tatcgcgagc ccatttatac
       61 ctgaatatgg ctcataacac cccttgtttg cctggcggca gtagcgcggt ggtcccacct
      121 gaccccatgc cgaactcaga agtgaaacgc cgtagcgccg atggtagtgt ggggactccc
      181 catgcgagag tagggaactg ccaggcatca aataaaacga aaggctcagt cgaaagactg
      241 ggcctttcgc ccgggctaat tatggggtgt cgcccttatt cgactctata gtgaagttCC
      301 TATTCTCTAG AAAGTATAGG AACTTctgaa gtggggattt aaatgcGGCC GCGCTGAGGG
      361 TTTAAtgagg attttcgatg gagcaggatg aggagaaata gtaccacatg tatatatcca
      421 ttacaaaaag gtttatatac aattacaata gacccttgtt ggggtttctg aaaaaagaag
      481 tagtcgatgc catcggcaat aatacggaat tacgagaaac acaatcccga tccttttttg
      541 ggtaattact tcaccgattc taccgattta tcatgccaaa aaaaattcac cgtgggttct
      601 agaagtgccc tttgaggatt gtagccactc taacccacac ggcctcctta ctagctgact
      661 aaggtgacaa aaccgcaagg actggaaagt cgccactcat ctgaaaattc tcaagttttt
      721 cactactgag tttatgcttt cgaatttttt tgttcggtaa tagcacggcg gttcgattca
      781 attccgccgc tccgagcgat gctccgcaaa actcagtaat aagctttctg atggttcacc
      841 ccttttttag cacgcggggt gtaactcaac agaaaaatgt gccatagaac aagactaggc
      901 aaaagccaag gagcgtttgc catgaacttc cacaaattaa gtcctcagcG AGCTCGCATG
      961 GAATGCGTtg tggtcataag agcgacctca tgctatacct gagaaagcaa cctgacctac
     1021 aggaaagagt tactcaagaa taagaatttt cgttttaaaa cctaagagtc actttaaaat
     1081 ttgtatacac ttattttttt tataacttat ttaataataa aaatcataaa tcataagaaa
     1141 ttcgcttatt tagaagtgtc aacaacgtat ctaccaacga tttgaccctt ttccatcttt
     1201 tcgtaaattt ctggcaaggt agacaagccg acaaccttga ttggagactt gaccaaacct
     1261 ctggcgaaga agtccaaagc ttctcgagtt tagatacgaa tatcgttaga gttctgacct
     1321 tggaagacgt ttggcaacaa ctgattaata aaagatgctg gagtagtagt gtcgtcacga
     1381 ggaaagaaat agaagaacaa gaaagtgaca aagtagcatg ccaggcagta ataaatccag
     1441 tgtgactcag tcttacgtgt ttgctcaggt gcatatttct tctgagagtc ctgcagctta
     1501 cgaggcaaag ggttttgacc gaatgactta cagacctggt cagaagtcag tttagaacct
     1561 gccaagacga ttgggacacc tgtaccaggg tgagttgatg caccgacgaa aaacagattg
     1621 tcataacggt tagtagagtc ctttgttgaa ggacggaacc acaaaacctg aaagacatca
     1681 tgtgacagac ccaggattga accacgccac aagttgaact tagattgcca gactgatggg
     1741 tcgttgacct cctcgtgttc gatcaagtta gcgaagttgt tgacacccaa acgacgctcg
     1801 atgacctcca agaccatctt acgagcacgg ttgaccaact ctgggtagtt ctcctctgct
     1861 gagttacctg tcttagactt catgtgacca attggaacca gaacgataat tgagtcctta
     1921 tttggaggtg ctgcagactc gtcgatacgt gaaggaacgt tgacgtagaa agatgcttca
     1981 gaaggcaaac cgaaatcgtt aaaaatctcg tcgaatgact ccttgtaagc ctcagccaag
     2041 aaaatgttgt ggacgtccaa ttgagggacc ttagtagaca ttgaccagta aaaagaaatt
     2101 gatgaagatg tcagtttctt agatgccaaa gtcttctttg tccagttgca aggtggcaac
     2161 aagtggtggt aagcgtagac caagtcagcg ttgcagacga cagcgtctgc ctcaatgact
     2221 tcaccagact ccaaagtgac accagtgaca cgcttgtctt tatcgacagt gttaatctta
     2281 gcgacaggag attggtaacg gaactcagca ccgtacttct tagaagcgat agactccaac
     2341 ttttggacga ccatgttgaa accaccacgt gggtaccaaa taccctctgc gaactctgta
     2401 tattgcaaca atgagtagac tgcaggtgcg tcgtaaggtg acatacccat gtacattgtt
     2461 tgaaaagtaa aagccatacg catctttttt gtttggaagt attttgatgc acggtcgtag
     2521 atcttaccga acaggtgcaa acgaaaaatc tctgggacgt actgcagacg gatcaggtcc
     2581 cagatagttt cgaagttacg cttgatagca atgaatgtac cctgctcgta gtggacgtgt
     2641 gtctctttca tgaaatccag gaaacgaccg aaacccagag gaccctcaat acggtccaac
     2701 tcacccttca tctttgtcag gtctgatgac aattggacag cgtcaccgtc gtcgaaatgg
     2761 actttgtaat tgttgtcaca acgcagcagg tccaagtggt caccgatacg ctcgtccagg
     2821 tcagcgaaag cgtcctcaaa caacttaggc atcaagtaca atgaaggacc ctggtcgaaa
     2881 cggtgaccgt cgtggtgaat gaaagagcaa cgaccaccag agaagtcgtt cttctcgacg
     2941 acagtgacac ggaaaccctc acgtgccaga cgtgctgctg ttgcagtacc accgatacca
     3001 gcaccgatga cgacaatgtg cttcttctga tcagacataa cgaaactaag ttcttggtgt
     3061 tttaaaacta aaaaaaagac taactataaa agtagaattt aagaagttta agaaatagat
     3121 ttacagaatt acaatcaata cctaccgtct ttatatactt attagtcaag taggggaata
     3181 atttcaggga actggtttca accttttttt tcagcttttt ccaaatcaga gagagcagaa
     3241 ggtaatagaa ggtgtaagaa aatgagatag atacatgcgt gggtcaattg ccttgtgtca
     3301 tcatttactc caggcaggtt gcatcactcc attgaggttg tgcccgtttt ttgcctgttt
     3361 gtgcccctgt tctctgtagt tgcgctaaga gaatggacct atgaactgat ggttggtgaa
     3421 gaaaacaata ttttggtgct gggattcttt ttttttctgg atgccagctt aaaaagcggg
     3481 ctccattata tttagtggat gccaggaata aactgttcac ccagacacct acgatgttat
     3541 atattctgtg taacccgccc cctattttgg gcatgtacgg gttacagcag aattaaaagg
     3601 ctaatttttt gactaaataa agttaggaaa atcactacta ttaattattt acgtattctt
     3661 tgaaatggca gtattgataa tgataaactc tccggttctt ttcagtacct tcaaagaatg
     3721 gggtcttatc ttgttttgca agtaccactg agcaggataa taatagaaat gataatatac
     3781 tatagtagag ataacgtcga tgacttccca tactgtaatt gcttttagtt gtgtattttt
     3841 agtgtgcaag tttctgtaaa tcgattaatt tttttttctt tcctcttttt attaacctta
     3901 atttttattt tagattcctg acttcaactc aagacgcaca gatattataa catctgcata
     3961 ataggcattt gcaagaatta ctcgtgagta aggaaagagt gaggaactat cgcatacctg
     4021 catttaaaga tgccgatttg ggcgcgaatc ctttattttg gcttcaccct catactatta
     4081 tcagggccag aaaaaggaag tgtttccctc cttcttgaat tgatgttacc ctcataaagc
     4141 acgtggcctc ttatcgagaa agaaattacc gtcgctcgtg atttgtttgc aaaaagaaca
     4201 aaactgaaaa aacccagaca cgctcgactt cctgtcttcc tattgattgc agcttccaat
     4261 ttcgtcacac aacaaggtcc tagcgacggc tcacaggttt tgtaacaagc aatcgaaggt
     4321 tctggaatgg cgggaaaggg tttagtacca catgctatga tgcccactgt gatctccaga
     4381 gcaaagttcg ttcgatcgta ctgttactct ctctctttca aacagaattg tccgaatcgt
     4441 gtgacaacaa cagcctgttc tcacacactc ttttcttcta accaaggggg tggtttagtt
     4501 tagtagaacc tcgtgaaact tacatttaca tatatataaa cttgcataaa ttggtcaatg
     4561 caagaaatac atatttggtc ttttctaatt cgtagttttt caagttctta gatgctttct
     4621 ttttctcttt tttacagatc atcaaggaag taattatcta ctttttacaa caaatataaa
     4681 acaacttaag cccgggaccg agctcgacac ttctaaataa gcggatctct tatgtcttta
     4741 cgatttatag ttttcattat caagcatgcc tatattagta tatagcatct ttagatgaca
     4801 gtgttcgaag tttcacgaat aaaagataat attctacttt ttgctcccac cgcgtttgct
     4861 agcacgagta aacaccatcc ctcgcctgtg agttgtaccc attcctctaa actgtagaca
     4921 tggtagcttc agcagtgttc gttatgtacg gcatcctcca acaaacagtc ggttatagtt
     4981 tgtcctgctc ctctgaatcg tctccctcga tatttctcat tttccttcgc atgccgagct
     5041 cCCTGCAGGA CTAGTGCTGa ggcattgcta tacgaagtta tataacttcg tataatgtat
     5101 gctatacgaa gttattaggt ctagtagctt gcctcgtccc cgccgggtca cccggccagc
     5161 gacatggagg cccagaatac cctccttgac agtcttgacg tgcgcagctc aggggcatga
     5221 tgtgactgtc gcccgtacat ttagcccata catccccatg tataatcatt tgcatccata
     5281 cattttgatg gccgcacggc gcgaagcaaa aattacggct cctcgctgca gacctgcgag
     5341 cagggaaacg ctcccctcac agacgcgttg aattgtcccc acgccgcgcc cctgtagaga
     5401 aatataaaag gttaggattt gccactgagg ttcttctttc atatacttcc ttttaaaatc
     5461 ttgctaggat acagttctca catcacatcc gaacataaac aaccatgggt aaggaaaaga
     5521 ctcacgtttc gaggccgcga ttaaattcca acatggatgc tgatttatat gggtataaat
     5581 gggctcgcga taatgtcggg caatcaggtg cgacaatcta tcgattgtat gggaagcccg
     5641 atgcgccaga gttgtttctg aaacatggca aaggtagcgt tgccaatgat gttacagatg
     5701 agatggtcag actaaactgg ctgacggaat ttatgcctct tccgaccatc aagcatttta
     5761 tccgtactcc tgatgatgca tggttactca ccactgcgat ccccggcaaa acagcattcc
     5821 aggtattaga agaatatcct gattcaggtg aaaatattgt tgatgcgctg gcagtgttcc
     5881 tgcgccggtt gcattcgatt cctgtttgta attgtccttt taacagcgat cgcgtatttc
     5941 gtctcgctca ggcgcaatca cgaatgaata acggtttggt tgatgcgagt gattttgatg
     6001 acgagcgtaa tggctggcct gttgaacaag tctggaaaga aatgcataag cttttgccat
     6061 tctcaccgga ttcagtcgtc actcatggtg atttctcact tgataacctt atttttgacg
     6121 aggggaaatt aataggttgt attgatgttg gacgagtcgg aatcgcagac cgataccagg
     6181 atcttgccat cctatggaac tgcctcggtg agttttctcc ttcattacag aaacggcttt
     6241 ttcaaaaata tggtattgat aatcctgata tgaataaatt gcagtttcat ttgatgctcg
     6301 atgagttttt ctaatcagta ctgacaataa aaagattctt gttttcaaga acttgtcatt
     6361 tgtatagttt ttttatattg tagttgttct attttaatca aatgttagcg tgatttatat
     6421 tttttttcgc ctcgacatca tctgcccaga tgcgaagtta agtgcgcaga aagtaatatc
     6481 atgcgtcaat cgtatgtgaa tgctggtcgc tatactgctg tcgattcgat actaacgccg
     6541 ccatccagtg tcgaaaacga acataacttc gtataatgta tgctatacga agttatGAAG
     6601 GCTTGCCATT GGACAGGgga ctagtgctga ggcattaatc acacgactag cgctttcaga
     6661 tattaaaaag tttagatgta ggttttagcg gtaacagtta tataaatcgt gtttcttctc
     6721 ttgatgaaac aaaaaaatgc tagaaaaact ttgtcgtttc ttacttttgg tgcgctttgc
     6781 agttttcgtg gctagactta gaatcatttc tcctcagatt tcttgattaa agtttggtgc
     6841 gaagccctac tctaacattg gtgttcttct tttcattcac gcaagttaag tccaggaagg
     6901 tgagcaaatg ctcatccttc tgttcatgcg tgacggctga attatcctta tctggcgtac
     6961 ccgtgcagcc gtttccgtgc ctcggttcct ccgagatatc cttagggacc gccagggacc
     7021 atgattgcgt caactgttgt caccgctcca gaggatcctc tgtaaccttt tcaaccataa
     7081 aaatagaaag ggcacagggt tggggtattt gaattttttt tttgggtttt ttcgtattac
     7141 ttattactta ccttcttttc tatataattt tgtttttccc tggtagagcg gaatcttccc
     7201 acATTAAGAC CTCAGCgcgg ccgcaaattt aaATAAAATG AAGTgaagtt cctatacttt
     7261 ctagagaata ggaacttcta tagtgagtcg aataagggcg acacaaaatt tattctaaat
     7321 gcataataaa tactgataac atcttatagt ttgtattata ttttgtatta tcgttgacat
     7381 gtataatttt gatatcaaaa actgattttc cctttattat tttcgagatt tattttctta
     7441 attctcttta acaaactaga aatattgtat atacaaaaaa tcataaataa tagatgaata
     7501 gtttaattat aggtgttcat caatcgaaaa agcaacgtat cttatttaaa gtgcgttgct
     7561 tttttctcat ttataaggtt aaataattct catatatcaa gcaaagtgac aggcgccctt
     7621 aaatattctg acaaatgctc tttccctaaa ctccccccat aaaaaaaccc gccgaagcgg
     7681 gtttttacgt tatttgcgga ttaacgatta ctcgttatca gaaccgccca gggggcccga
     7741 gcttaagact ggccgtcgtt ttacaacaca gaaagagttt gtagaaacgc aaaaaggcca
     7801 tccgtcaggg gccttctgct tagtttgatg cctggcagtt ccctactctc gccttccgct
     7861 tcctcgctca ctgactcgct gcgctcggtc gttcggctgc ggcgagcggt atcagctcac
     7921 tcaaaggcgg taatacggtt atccacagaa tcaggggata acgcaggaaa gaacatgtga
     7981 gcaaaaggcc agcaaaaggc caggaaccgt aaaaaggccg cgttgctggc gtttttccat
     8041 aggctccgcc cccctgacga gcatcacaaa aatcgacgct caagtcagag gtggcgaaac
     8101 ccgacaggac tataaagata ccaggcgttt ccccctggaa gctccctcgt gcgctctcct
     8161 gttccgaccc tgccgcttac cggatacctg tccgcctttc tcccttcggg aagcgtggcg
     8221 ctttctcata gctcacgctg taggtatctc agttcggtgt aggtcgttcg ctccaagctg
     8281 ggctgtgtgc acgaaccccc cgttcagccc gaccgctgcg ccttatccgg taactatcgt
     8341 cttgagtcca acccggtaag acacgactta tcgccactgg cagcagccac tggtaacagg
     8401 attagcagag cgaggtatgt aggcggtgct acagagttct tgaagtggtg ggctaactac
     8461 ggctacacta gaagaacagt atttggtatc tgcgctctgc tgaagccagt taccttcgga
     8521 aaaagagttg gtagctcttg atccggcaaa caaaccaccg ctggtagcgg tggttttttt
     8581 gtttgcaagc agcagattac gcgcagaaaa aaaggatctc aagaagatcc tttgatcttt
     8641 tctacggggt ctgacgctca gtggaacgac gcgcgcgtaa ctcacgttaa gggattttgg
     8701 tcatgagctt gcgccgtccc gtcaagtcag cgtaatgctc tgcttttacc aatgcttaat
     8761 cagtgaggca cctatctcag cgatctgtct atttcgttca tccatagttg cctgactccc
     8821 cgtcgtgtag ataactacga tacgggaggg cttaccatct ggccccagcg ctgcgatgat
     8881 accgcgagaa ccacgctcac cggctccgga tttatcagca ataaaccagc cagccggaag
     8941 ggccgagcgc agaagtggtc ctgcaacttt atccgcctcc atccagtcta ttaattgttg
     9001 ccgggaagct agagtaagta gttcgccagt taatagtttg cgcaacgttg ttgccatcgc
     9061 tacaggcatc gtggtgtcac gctcgtcgtt tggtatggct tcattcagct ccggttccca
     9121 acgatcaagg cgagttacat gatcccccat gttgtgcaaa aaagcggtta gctccttcgg
     9181 tcctccgatc gttgtcagaa gtaagttggc cgcagtgtta tcactcatgg ttatggcagc
     9241 actgcataat tctcttactg tcatgccatc cgtaagatgc ttttctgtga ctggtgagta
     9301 ctcaaccaag tcattctgag aatagtgtat gcggcgaccg agttgctctt gcccggcgtc
     9361 aatacgggat aataccgcgc cacatagcag aactttaaaa gtgctcatca ttggaaaacg
     9421 ttcttcgggg cgaaaactct caaggatctt accgctgttg agatccagtt cgatgtaacc
     9481 cactcgtgca cccaactgat cttcagcatc ttttactttc accagcgttt ctgggtgagc
     9541 aaaaacagga aggcaaaatg ccgcaaaaaa gggaataagg gcgacacgga aatgttgaat
     9601 actcatattc ttcctttttc aatattattg aagcatttat cagggttatt gtctcatgag
     9661 cggatacata tttgaatgta tttagaaaaa taaacaaa
//
