# Supplementary material for: Combining systems and synthetic biology for in vivo enzymology
Source: EMBO J. 2024 Sep 25;43(21):5169–85. doi: 10.1038/s44318-024-00251-w (PMC11535393; doi:10.1038/s44318-024-00251-w)
Supplement: Supplementary file 10 — Data Set EV1 [file 44318_2024_251_MOESM10_ESM.zip › EMBOJ-2024-117139R1-Data_Set_EV1-ds/penz079.gb]

LOCUS       pENZ079                 9254 bp ds-DNA     circular     15-DEC-2023
DEFINITION  .
KEYWORDS    "accession:addgene_73275_165988"
SOURCE      synthetic DNA construct
  ORGANISM  synthetic DNA construct
COMMENT     GENERAL Depositing Lab: Irina Borodina Publication: Jessop-Fabre et
            al Biotechnol J. 2016 Aug;11(8):1110-7. doi:
            10.1002/biot.201600147. Epub 2016 Jun 23. Purpose: (Empty Backbone)
            EasyClone-MarkerFree backbone vector for the addition of 1 or 2
            genes and promoters for integration into site XI-2 (Chr XI:
            91575..92913) BACKBONE Backbone manufacturer: DTU Backbone size
            (bp): 4569 Modifications to backbone: The pCfB2903 vector was
            created by amplifying the p0384 (pXI-2-URA3-DR) with primers that
            were designed to attach to either side of the selection markers,
            creating a fragment that no longer contained the marker. These
            fragments were then ligated to form the marker-less vectors. The
            PAM sites in the integration regions were removed by site-directed
            mutagenesis. Vector backbone: p0384 (pXI-2-URA3-DR) Vector type:
            Yeast Expression, CRISPR, Synthetic Biology CLONING INFORMATION
            Cloning method: Restriction Enzyme GROWTH IN BACTERIA Bacterial
            Resistance(s): Ampicillin Copy number: High Copy Growth Strain(s):
            DH5alpha Growth Temperature: 37°C
FEATURES             Location/Qualifiers
     primer_bind     42..61
                     /label="Kan-R"
                     /ApEinfo_revcolor="#ff9ccd"
                     /ApEinfo_fwdcolor="#ff9ccd"
     primer_bind     67..86
                     /label="pENTR-R"
                     /ApEinfo_revcolor="#faac61"
                     /ApEinfo_fwdcolor="#faac61"
     misc_recomb     293..326
                     /label="FRT"
                     /ApEinfo_revcolor="#c7b0e3"
                     /ApEinfo_fwdcolor="#c7b0e3"
     protein_bind    293..326
                     /label="FRT (minimal)"
                     /ApEinfo_revcolor="#85dae9"
                     /ApEinfo_fwdcolor="#85dae9"
     misc_feature    365..935
                     /label="Chr XI site II"
                     /ApEinfo_revcolor="#f8d3a9"
                     /ApEinfo_fwdcolor="#f8d3a9"
     promter         complement(982..1631)
                     /label="THD3p"
                     /ApEinfo_revcolor="#ff9ccd"
                     /ApEinfo_fwdcolor="#ff9ccd"
     misc_feature    1645..2625
                     /label="pPGK1"
                     /ApEinfo_revcolor="#d6b295"
                     /ApEinfo_fwdcolor="#d6b295"
     misc_feature    2640..4388
                     /label="XdCrtI"
                     /ApEinfo_revcolor="#d59687"
                     /ApEinfo_fwdcolor="#d59687"
     CDS             2640..4388
                     /ApEinfo_revcolor="#84b0dc"
                     /ApEinfo_fwdcolor="#84b0dc"
                     /translation="MGKEQDQDKPTAIIVGCGIGGIATAARLAKEGFQVTVFEKNDYSGGRCSLIERDGYRFDQGPSLLLLPDLFKQTFEDLGEKMEDWVDLIKCEPNYVCHFHDEETFTFSTDMALLKREVERFEGKDGFDRFLSFIQEAHRHYELAVVHVLQKNFPGFAAFLRLQFIGQILALHPFESIWTRVCRYFKTDRLRRVFSFAVMYMGQSPYSAPGTYSLLQYTELTEGIWYPRGGFWQVPNTLLQIVKRNNPSAKFNFNAPVSQVLLSPAKDRATGVRLESGEEHHADVVIVNADLVYASEHLIPDDARNKIGQLGEVKRSWWADLVGGKKLKGSCSSLSFYWSMDRIVDGLGGHNIFLAEDFKGSFDTIFEELGLPADPSFYVNVPSRIDPSAAPEGKDAIVILVPCGHIDASNPQDYNKLVARARKFVIQTLSAKLGLPDFEKMIVAEKVHDAPSWEKEFNLKDGSILGLAHNFMQVLGFRPSTRHPKYDKLFFVGASTHPGTGVPIVLAGAKLTANQVLESFDRSPAPDPNMSLSVPYGKPLKSNGTGIDSQVQLKFMDLERWVYLLVLLIGAVIARSVGVLAF*"
     misc_feature    4408..4597
                     /label="Cyc1t"
                     /ApEinfo_revcolor="#ff0000"
                     /ApEinfo_fwdcolor="#ff0000"
     misc_recomb     complement(4638..4671)
                     /label="LoxP"
                     /ApEinfo_revcolor="#9eafd2"
                     /ApEinfo_fwdcolor="#9eafd2"
     gene            4682..6110
                     /label="KanMX"
                     /ApEinfo_revcolor="#85dae9"
                     /ApEinfo_fwdcolor="#85dae9"
     misc_recomb     complement(6119..6152)
                     /label="LoxP"
                     /ApEinfo_revcolor="#9eafd2"
                     /ApEinfo_fwdcolor="#9eafd2"
     misc_feature    6221..6758
                     /label="Chr XI site II"
                     /ApEinfo_revcolor="#c7b0e3"
                     /ApEinfo_fwdcolor="#c7b0e3"
     protein_bind    complement(6801..6834)
                     /label="FRT (minimal)"
                     /ApEinfo_revcolor="#b7e6d7"
                     /ApEinfo_fwdcolor="#b7e6d7"
     misc_recomb     complement(6801..6834)
                     /label="FRT"
                     /ApEinfo_revcolor="#c7b0e3"
                     /ApEinfo_fwdcolor="#c7b0e3"
     primer_bind     complement(7304..7320)
                     /label="M13 fwd"
                     /ApEinfo_revcolor="#b4abac"
                     /ApEinfo_fwdcolor="#b4abac"
     primer_bind     complement(7304..7321)
                     /label="M13-fwd"
                     /ApEinfo_revcolor="#85dae9"
                     /ApEinfo_fwdcolor="#85dae9"
     primer_bind     complement(7419..7436)
                     /label="L4440"
                     /ApEinfo_revcolor="#f8d3a9"
                     /ApEinfo_fwdcolor="#f8d3a9"
     rep_origin      complement(7590..8178)
                     /label="ori"
                     /ApEinfo_revcolor="#c6c9d1"
                     /ApEinfo_fwdcolor="#c6c9d1"
     primer_bind     complement(7670..7689)
                     /label="pBR322ori-F"
                     /ApEinfo_revcolor="#d59687"
                     /ApEinfo_fwdcolor="#d59687"
     CDS             complement(8302..9162)
                     /label="AmpR"
                     /ApEinfo_revcolor="#c6c9d1"
                     /ApEinfo_fwdcolor="#c6c9d1"
     primer_bind     8925..8944
                     /label="Amp-R"
                     /ApEinfo_revcolor="#b1ff67"
                     /ApEinfo_fwdcolor="#b1ff67"
     promoter        complement(9163..9254)
                     /label="AmpR promoter"
                     /ApEinfo_revcolor="#b4abac"
                     /ApEinfo_fwdcolor="#b4abac"
ORIGIN
        1 taggggtcag tgttacaacc aattaaccaa ttctgaacat tatcgcgagc ccatttatac
       61 ctgaatatgg ctcataacac cccttgtttg cctggcggca gtagcgcggt ggtcccacct
      121 gaccccatgc cgaactcaga agtgaaacgc cgtagcgccg atggtagtgt ggggactccc
      181 catgcgagag tagggaactg ccaggcatca aataaaacga aaggctcagt cgaaagactg
      241 ggcctttcgc ccgggctaat tatggggtgt cgcccttatt cgactctata gtgaagttCC
      301 TATTCTCTAG AAAGTATAGG AACTTctgaa gtggggattt aaatgcGGCC GCGCTGAGGG
      361 TTTAAtgagg attttcgatg gagcaggatg aggagaaata gtaccacatg tatatatcca
      421 ttacaaaaag gtttatatac aattacaata gacccttgtt ggggtttctg aaaaaagaag
      481 tagtcgatgc catcggcaat aatacggaat tacgagaaac acaatcccga tccttttttg
      541 ggtaattact tcaccgattc taccgattta tcatgccaaa aaaaattcac cgtgggttct
      601 agaagtgccc tttgaggatt gtagccactc taacccacac ggcctcctta ctagctgact
      661 aaggtgacaa aaccgcaagg actggaaagt cgccactcat ctgaaaattc tcaagttttt
      721 cactactgag tttatgcttt cgaatttttt tgttcggtaa tagcacggcg gttcgattca
      781 attccgccgc tccgagcgat gctccgcaaa actcagtaat aagctttctg atggttcacc
      841 ccttttttag cacgcggggt gtaactcaac agaaaaatgt gccatagaac aagactaggc
      901 aaaagccaag gagcgtttgc catgaacttc cacaaattaa gtcctcagcG AGCTCGCATG
      961 GAATGCGTcT CGAGTCTAGA ACGAAACTAA GTTCTTGGTG TTTTAAAACT AAAAAAAAGA
     1021 CTAACTATAA AAGTAGAATT TAAGAAGTTT AAGAAATAGA TTTACAGAAT TACAATCAAT
     1081 ACCTACCGTC TTTATATACT TATTAGTCAA GTAGGGGAAT AATTTCAGGG AACTGGTTTC
     1141 AACCTTTTTT TTCAGCTTTT TCCAAATCAG AGAGAGCAGA AGGTAATAGA AGGTGTAAGA
     1201 AAATGAGATA GATACATGCG TGGGTCAATT GCCTTGTGTC ATCATTTACT CCAGGCAGGT
     1261 TGCATCACTC CATTGAGGTT GTGCCCGTTT TTTGCCTGTT TGTGCCCCTG TTCTCTGTAG
     1321 TTGCGCTAAG AGAATGGACC TATGAACTGA TGGTTGGTGA AGAAAACAAT ATTTTGGTGC
     1381 TGGGATTCTT TTTTTTTCTG GATGCCAGCT TAAAAAGCGG GCTCCATTAT ATTTAGTGGA
     1441 TGCCAGGAAT AAACTGTTCA CCCAGACACC TACGATGTTA TATATTCTGT GTAACCCGCC
     1501 CCCTATTTTG GGCATGTACG GGTTACAGCA GAATTAAAAG GCTAATTTTT TGACTAAATA
     1561 AAGTTAGGAA AATCACTACT ATTAATTATT TACGTATTCT TTGAAATGGC AGTATTGATA
     1621 ATGATAAACT CTCCGGTTCT TTTCAGTACC TTCAAAGAAT GGGGTCTTAT CTTGTTTTGC
     1681 AAGTACCACT GAGCAGGATA ATAATAGAAA TGATAATATA CTATAGTAGA GATAACGTCG
     1741 ATGACTTCCC ATACTGTAAT TGCTTTTAGT TGTGTATTTT TAGTGTGCAA GTTTCTGTAA
     1801 ATCGATTAAT TTTTTTTTCT TTCCTCTTTT TATTAACCTT AATTTTTATT TTAGATTCCT
     1861 GACTTCAACT CAAGACGCAC AGATATTATA ACATCTGCAT AATAGGCATT TGCAAGAATT
     1921 ACTCGTGAGT AAGGAAAGAG TGAGGAACTA TCGCATACCT GCATTTAAAG ATGCCGATTT
     1981 GGGCGCGAAT CCTTTATTTT GGCTTCACCC TCATACTATT ATCAGGGCCA GAAAAAGGAA
     2041 GTGTTTCCCT CCTTCTTGAA TTGATGTTAC CCTCATAAAG CACGTGGCCT CTTATCGAGA
     2101 AAGAAATTAC CGTCGCTCGT GATTTGTTTG CAAAAAGAAC AAAACTGAAA AAACCCAGAC
     2161 ACGCTCGACT TCCTGTCTTC CTATTGATTG CAGCTTCCAA TTTCGTCACA CAACAAGGTC
     2221 CTAGCGACGG CTCACAGGTT TTGTAACAAG CAATCGAAGG TTCTGGAATG GCGGGAAAGG
     2281 GTTTAGTACC ACATGCTATG ATGCCCACTG TGATCTCCAG AGCAAAGTTC GTTCGATCGT
     2341 ACTGTTACTC TCTCTCTTTC AAACAGAATT GTCCGAATCG TGTGACAACA ACAGCCTGTT
     2401 CTCACACACT CTTTTCTTCT AACCAAGGGG GTGGTTTAGT TTAGTAGAAC CTCGTGAAAC
     2461 TTACATTTAC ATATATATAA ACTTGCATAA ATTGGTCAAT GCAAGAAATA CATATTTGGT
     2521 CTTTTCTAAT TCGTAGTTTT TCAAGTTCTT AGATGCTTTC TTTTTCTCTT TTTTACAGAT
     2581 CATCAAGGAA GTAATTATCT ACTTTTTACA ACAAATATAA AACAACTTAA GCCCGGGAAA
     2641 TGGGAAAAGA ACAAGATCAG GATAAACCCA CAGCTATCAT CGTGGGATGT GGTATCGGTG
     2701 GAATCGCCAC TGCCGCTCGT CTTGCTAAAG AAGGTTTCCA GGTCACGGTG TTCGAGAAGA
     2761 ACGACTACTC CGGAGGTCGA TGCTCTTTAA TCGAGCGAGA TGGTTATCGA TTCGATCAGG
     2821 GGCCCAGTTT GCTGCTCTTG CCAGATCTCT TCAAGCAGAC ATTCGAAGAT TTGGGGGAGA
     2881 AGATGGAAGA TTGGGTCGAT CTCATCAAGT GTGAACCCAA CTATGTTTGC CACTTCCACG
     2941 ATGAAGAGAC TTTCACTTTT TCAACCGACA TGGCGTTGCT CAAGCGGGAA GTCGAGCGTT
     3001 TTGAAGGCAA AGATGGATTT GATCGGTTCT TGTCGTTTAT CCAAGAAGCC CACAGACATT
     3061 ACGAGCTTGC TGTCGTTCAC GTCCTGCAGA AGAACTTCCC TGGCTTCGCA GCATTCTTAC
     3121 GGCTACAGTT CATTGGCCAA ATCCTGGCTC TTCACCCCTT CGAGTCTATC TGGACAAGAG
     3181 TTTGTCGATA TTTCAAGACC GACAGATTAC GAAGAGTCTT CTCGTTTGCA GTGATGTACA
     3241 TGGGTCAAAG CCCATACAGT GCGCCCGGAA CATATTCCTT GCTCCAATAC ACCGAATTGA
     3301 CCGAGGGCAT CTGGTATCCG AGAGGAGGCT TTTGGCAGGT TCCTAATACT CTTCTTCAGA
     3361 TCGTCAAGCG CAACAATCCC TCAGCCAAGT TCAATTTCAA CGCTCCAGTT TCCCAGGTTC
     3421 TTCTCTCTCC TGCCAAGGAC CGAGCGACTG GTGTTCGACT TGAATCCGGC GAGGAACATC
     3481 ACGCCGATGT TGTGATTGTC AATGCTGACC TCGTTTACGC CTCCGAGCAC TTGATTCCTG
     3541 ACGATGCCAG AAACAAGATT GGCCAACTGG GTGAAGTCAA GAGAAGTTGG TGGGCTGACT
     3601 TAGTTGGTGG AAAGAAGCTC AAGGGAAGTT GCAGTAGTTT GAGCTTCTAC TGGAGCATGG
     3661 ACCGAATCGT GGACGGTCTG GGCGGACACA ATATCTTCTT GGCCGAGGAC TTCAAGGGAT
     3721 CATTCGACAC AATCTTCGAG GAGTTGGGTC TCCCAGCCGA TCCTTCCTTT TACGTGAACG
     3781 TTCCCTCGCG AATCGATCCT TCTGCCGCTC CCGAAGGCAA AGATGCTATC GTCATTCTTG
     3841 TGCCGTGTGG CCATATCGAC GCTTCGAACC CTCAAGATTA CAACAAGCTT GTTGCTCGGG
     3901 CAAGGAAGTT TGTGATCCAA ACGCTTTCCG CCAAGCTTGG ACTTCCCGAC TTTGAAAAAA
     3961 TGATTGTGGC AGAGAAGGTT CACGATGCTC CCTCTTGGGA GAAAGAATTT AACCTCAAGG
     4021 ACGGAAGCAT CTTGGGACTG GCTCACAACT TTATGCAAGT TCTTGGTTTC AGGCCGAGCA
     4081 CCAGACATCC CAAGTATGAC AAGTTGTTCT TTGTCGGGGC TTCGACTCAT CCCGGAACTG
     4141 GGGTTCCCAT CGTCTTGGCT GGAGCCAAGT TAACTGCCAA CCAAGTTCTC GAATCCTTTG
     4201 ACCGATCCCC AGCTCCAGAT CCCAATATGT CACTCTCCGT ACCATATGGA AAACCTCTCA
     4261 AATCAAATGG AACGGGTATC GATTCTCAGG TCCAGCTGAA GTTCATGGAT TTGGAGAGAT
     4321 GGGTATACCT TTTGGTGTTG TTGATTGGGG CCGTGATCGC TCGATCCGTT GGTGTTCTTG
     4381 CTTTCTGAGG TACCGCGGCT AGCTAAGATC CGCTCTAACC GAAAAGGAAG GAGTTAGACA
     4441 ACCTGAAGTC TAGGTCCCTA TTTATTTTTT TATAGTTATG TTAGTATTAA GAACGTTATT
     4501 TATATTTCAA ATTTTTCTTT TTTTTCTGTA CAGACGCGTG TACGCATGTA ACATTATACT
     4561 GAAAACCTTG CTTGAGAAGG TTTTGGGACG CTCGAAGCCT GCAGGACTAG TGCTGaggca
     4621 ttgctatacg aagttatata acttcgtata atgtatgcta tacgaagtta ttaggtctag
     4681 tagcttgcct cgtccccgcc gggtcacccg gccagcgaca tggaggccca gaataccctc
     4741 cttgacagtc ttgacgtgcg cagctcaggg gcatgatgtg actgtcgccc gtacatttag
     4801 cccatacatc cccatgtata atcatttgca tccatacatt ttgatggccg cacggcgcga
     4861 agcaaaaatt acggctcctc gctgcagacc tgcgagcagg gaaacgctcc cctcacagac
     4921 gcgttgaatt gtccccacgc cgcgcccctg tagagaaata taaaaggtta ggatttgcca
     4981 ctgaggttct tctttcatat acttcctttt aaaatcttgc taggatacag ttctcacatc
     5041 acatccgaac ataaacaacc atgggtaagg aaaagactca cgtttcgagg ccgcgattaa
     5101 attccaacat ggatgctgat ttatatgggt ataaatgggc tcgcgataat gtcgggcaat
     5161 caggtgcgac aatctatcga ttgtatggga agcccgatgc gccagagttg tttctgaaac
     5221 atggcaaagg tagcgttgcc aatgatgtta cagatgagat ggtcagacta aactggctga
     5281 cggaatttat gcctcttccg accatcaagc attttatccg tactcctgat gatgcatggt
     5341 tactcaccac tgcgatcccc ggcaaaacag cattccaggt attagaagaa tatcctgatt
     5401 caggtgaaaa tattgttgat gcgctggcag tgttcctgcg ccggttgcat tcgattcctg
     5461 tttgtaattg tccttttaac agcgatcgcg tatttcgtct cgctcaggcg caatcacgaa
     5521 tgaataacgg tttggttgat gcgagtgatt ttgatgacga gcgtaatggc tggcctgttg
     5581 aacaagtctg gaaagaaatg cataagcttt tgccattctc accggattca gtcgtcactc
     5641 atggtgattt ctcacttgat aaccttattt ttgacgaggg gaaattaata ggttgtattg
     5701 atgttggacg agtcggaatc gcagaccgat accaggatct tgccatccta tggaactgcc
     5761 tcggtgagtt ttctccttca ttacagaaac ggctttttca aaaatatggt attgataatc
     5821 ctgatatgaa taaattgcag tttcatttga tgctcgatga gtttttctaa tcagtactga
     5881 caataaaaag attcttgttt tcaagaactt gtcatttgta tagttttttt atattgtagt
     5941 tgttctattt taatcaaatg ttagcgtgat ttatattttt tttcgcctcg acatcatctg
     6001 cccagatgcg aagttaagtg cgcagaaagt aatatcatgc gtcaatcgta tgtgaatgct
     6061 ggtcgctata ctgctgtcga ttcgatacta acgccgccat ccagtgtcga aaacgaacat
     6121 aacttcgtat aatgtatgct atacgaagtt atGAAGGCTT GCCATTGGAC AGGggactag
     6181 tgctgaggca ttaatcacac gactagcgct ttcagatatt aaaaagttta gatgtaggtt
     6241 ttagcggtaa cagttatata aatcgtgttt cttctcttga tgaaacaaaa aaatgctaga
     6301 aaaactttgt cgtttcttac ttttggtgcg ctttgcagtt ttcgtggcta gacttagaat
     6361 catttctcct cagatttctt gattaaagtt tggtgcgaag ccctactcta acattggtgt
     6421 tcttcttttc attcacgcaa gttaagtcca ggaaggtgag caaatgctca tccttctgtt
     6481 catgcgtgac ggctgaatta tccttatctg gcgtacccgt gcagccgttt ccgtgcctcg
     6541 gttcctccga gatatcctta gggaccgcca gggaccatga ttgcgtcaac tgttgtcacc
     6601 gctccagagg atcctctgta accttttcaa ccataaaaat agaaagggca cagggttggg
     6661 gtatttgaat tttttttttg ggttttttcg tattacttat tacttacctt cttttctata
     6721 taattttgtt tttccctggt agagcggaat cttcccacAT TAAGACCTCA GCgcggccgc
     6781 aaatttaaAT AAAATGAAGT gaagttccta tactttctag agaataggaa cttctatagt
     6841 gagtcgaata agggcgacac aaaatttatt ctaaatgcat aataaatact gataacatct
     6901 tatagtttgt attatatttt gtattatcgt tgacatgtat aattttgata tcaaaaactg
     6961 attttccctt tattattttc gagatttatt ttcttaattc tctttaacaa actagaaata
     7021 ttgtatatac aaaaaatcat aaataataga tgaatagttt aattataggt gttcatcaat
     7081 cgaaaaagca acgtatctta tttaaagtgc gttgcttttt tctcatttat aaggttaaat
     7141 aattctcata tatcaagcaa agtgacaggc gcccttaaat attctgacaa atgctctttc
     7201 cctaaactcc ccccataaaa aaacccgccg aagcgggttt ttacgttatt tgcggattaa
     7261 cgattactcg ttatcagaac cgcccagggg gcccgagctt aagactggcc gtcgttttac
     7321 aacacagaaa gagtttgtag aaacgcaaaa aggccatccg tcaggggcct tctgcttagt
     7381 ttgatgcctg gcagttccct actctcgcct tccgcttcct cgctcactga ctcgctgcgc
     7441 tcggtcgttc ggctgcggcg agcggtatca gctcactcaa aggcggtaat acggttatcc
     7501 acagaatcag gggataacgc aggaaagaac atgtgagcaa aaggccagca aaaggccagg
     7561 aaccgtaaaa aggccgcgtt gctggcgttt ttccataggc tccgcccccc tgacgagcat
     7621 cacaaaaatc gacgctcaag tcagaggtgg cgaaacccga caggactata aagataccag
     7681 gcgtttcccc ctggaagctc cctcgtgcgc tctcctgttc cgaccctgcc gcttaccgga
     7741 tacctgtccg cctttctccc ttcgggaagc gtggcgcttt ctcatagctc acgctgtagg
     7801 tatctcagtt cggtgtaggt cgttcgctcc aagctgggct gtgtgcacga accccccgtt
     7861 cagcccgacc gctgcgcctt atccggtaac tatcgtcttg agtccaaccc ggtaagacac
     7921 gacttatcgc cactggcagc agccactggt aacaggatta gcagagcgag gtatgtaggc
     7981 ggtgctacag agttcttgaa gtggtgggct aactacggct acactagaag aacagtattt
     8041 ggtatctgcg ctctgctgaa gccagttacc ttcggaaaaa gagttggtag ctcttgatcc
     8101 ggcaaacaaa ccaccgctgg tagcggtggt ttttttgttt gcaagcagca gattacgcgc
     8161 agaaaaaaag gatctcaaga agatcctttg atcttttcta cggggtctga cgctcagtgg
     8221 aacgacgcgc gcgtaactca cgttaaggga ttttggtcat gagcttgcgc cgtcccgtca
     8281 agtcagcgta atgctctgct tttaccaatg cttaatcagt gaggcaccta tctcagcgat
     8341 ctgtctattt cgttcatcca tagttgcctg actccccgtc gtgtagataa ctacgatacg
     8401 ggagggctta ccatctggcc ccagcgctgc gatgataccg cgagaaccac gctcaccggc
     8461 tccggattta tcagcaataa accagccagc cggaagggcc gagcgcagaa gtggtcctgc
     8521 aactttatcc gcctccatcc agtctattaa ttgttgccgg gaagctagag taagtagttc
     8581 gccagttaat agtttgcgca acgttgttgc catcgctaca ggcatcgtgg tgtcacgctc
     8641 gtcgtttggt atggcttcat tcagctccgg ttcccaacga tcaaggcgag ttacatgatc
     8701 ccccatgttg tgcaaaaaag cggttagctc cttcggtcct ccgatcgttg tcagaagtaa
     8761 gttggccgca gtgttatcac tcatggttat ggcagcactg cataattctc ttactgtcat
     8821 gccatccgta agatgctttt ctgtgactgg tgagtactca accaagtcat tctgagaata
     8881 gtgtatgcgg cgaccgagtt gctcttgccc ggcgtcaata cgggataata ccgcgccaca
     8941 tagcagaact ttaaaagtgc tcatcattgg aaaacgttct tcggggcgaa aactctcaag
     9001 gatcttaccg ctgttgagat ccagttcgat gtaacccact cgtgcaccca actgatcttc
     9061 agcatctttt actttcacca gcgtttctgg gtgagcaaaa acaggaaggc aaaatgccgc
     9121 aaaaaaggga ataagggcga cacggaaatg ttgaatactc atattcttcc tttttcaata
     9181 ttattgaagc atttatcagg gttattgtct catgagcgga tacatatttg aatgtattta
     9241 gaaaaataaa caaa
//
