# Supplementary material for: Combining systems and synthetic biology for in vivo enzymology
Source: EMBO J. 2024 Sep 25;43(21):5169–85. doi: 10.1038/s44318-024-00251-w (PMC11535393; doi:10.1038/s44318-024-00251-w)
Supplement: Supplementary file 10 — Data Set EV1 [file 44318_2024_251_MOESM10_ESM.zip › EMBOJ-2024-117139R1-Data_Set_EV1-ds/penz012-flag.gb]

LOCUS       pENZ012-FLAG            5969 bp ds-DNA     circular     15-DEC-2023
DEFINITION  .
FEATURES             Location/Qualifiers
     CDS             complement(637..705)
                     /label="LacZ alpha"
                     /ApEinfo_revcolor="#84b0dc"
                     /ApEinfo_fwdcolor="#84b0dc"
     None            720..1251
                     /label="Chr X site II"
                     /ApEinfo_revcolor="#84b0dc"
                     /ApEinfo_fwdcolor="#84b0dc"
     primer_bind     1266..1283
                     /label="M13-fwd"
                     /ApEinfo_revcolor="#85dae9"
                     /ApEinfo_fwdcolor="#85dae9"
     promoter        1285..1684
                     /label="PGI1 promoter"
                     /ApEinfo_revcolor="#f58a5e"
                     /ApEinfo_fwdcolor="#f58a5e"
     misc_feature    1686..2639
                     /label="PaCrtB "
                     /ApEinfo_revcolor="#ff9ccd"
                     /ApEinfo_fwdcolor="#ff9ccd"
     CDS             1686..2639
                     /label="Translation 1686-2639"
                     /translation="MNNPSLLNHAVETMAVGSKSFATASKLFDAKTRRSVLMLYAWCRHCDDVIDDQTLGFQARQPALQTPEQRLMQLEMKTRQAYAGSQMHEPAFAAFQEVAMAHDIAPAYAFDHLEGFAMDVREAQYSQLDDTLRYCYHVAGVVGLMMAQIMGVRDNATLDRACDLGLAFQLTNIARDIVDDAHAGRCYLPASWLEHEGLNKENYAAPENRQALSRIARRLVQEAEPYYLSATAGLAGLPLRSAWAIATAKQVYRKIGVKVEQAGQQAWDQRQSTTTPEKLTLLLAASGQALTSRMRAHPPRPAHLWQRPLDYKDDDDK*"
     misc_feature    2613..2636
                     /label="FLAG tag"
                     /ApEinfo_revcolor="#f58a5e"
                     /ApEinfo_fwdcolor="#f58a5e"
     misc_feature    2645..2877
                     /label="Cyc1t"
                     /ApEinfo_revcolor="#d59687"
                     /ApEinfo_fwdcolor="#d59687"
     primer_bind     complement(2891..2911)
                     /label="M13-rev"
                     /ApEinfo_revcolor="#85dae9"
                     /ApEinfo_fwdcolor="#85dae9"
     misc_binding    complement(2917..2939)
                     /label="LacO"
                     /ApEinfo_revcolor="#84b0dc"
                     /ApEinfo_fwdcolor="#84b0dc"
     promoter        complement(2943..2973)
                     /label="lac promoter"
                     /ApEinfo_revcolor="#c7b0e3"
                     /ApEinfo_fwdcolor="#c7b0e3"
     None            3841..4298
                     /label="Chr X site II"
                     /ApEinfo_revcolor="#f58a5e"
                     /ApEinfo_fwdcolor="#f58a5e"
     rep_origin      complement(4530..5212)
                     /label="ColE1 origin"
                     /ApEinfo_revcolor="#9eafd2"
                     /ApEinfo_fwdcolor="#9eafd2"
     CDS             complement(5310..5969)
                     /label="AmpR"
                     /ApEinfo_revcolor="#ffef86"
                     /ApEinfo_fwdcolor="#ffef86"
ORIGIN
        1 cattggaaaa cgttcttcgg ggcgaaaact ctcaaggatc ttaccgctgt tgagatccag
       61 ttcgatgtaa cccactcgtg cacccaactg atcttcagca tcttttactt tcaccagcgt
      121 ttctgggtga gcaaaaacag gaaggcaaaa tgccgcaaaa aagggaataa gggcgacacg
      181 gaaatgttga atactcatac tcttcctttt tcaatattat tgaagcattt atcagggtta
      241 ttgtctcatg agcggataca tatttgaatg tatttagaaa aataaacaaa taggggttcc
      301 gcgcacattt ccccgaaaag tgccacctga cgtctaagaa accattatta tcatgacatt
      361 aacctataaa aataggcgta tcacgaggcc ctttcgtctc gcgcgtttcg gtgatgacgg
      421 tgaaaacctc tgacacatgc agctcccgga gacggtcaca gcttgtctgt aagcggatgc
      481 cgggagcaga caagcccgtc agggcgcgtc agcgggtgtt ggcgggtgtc ggggctggct
      541 taactatgcg gcatcagagc agattgtact gagagtgcac catatgcggt gtgaaatacc
      601 gcacagatgc gtaaggagaa aataccgcat caggcgccat tcgccattca ggctgcgcaa
      661 ctgttgggaa gggcgatcgg tgcgggcctc ttcgctatta cgccagggcc tttatggccc
      721 gtctatgagg agactgttag ttggatatca gtaatgagac gaaaaagctc gaaatgaatg
      781 gatatattct ttttgctact ggcaactgtt gaatatttaa tgttaaaaca aactaactga
      841 ggtatattcg tatctgtatg tacacatata ctatatacag gaaaagataa gcaagagaga
      901 ggatatcaac tacgagagcg atcgattata tatcaaaagc tgtccgcttt gccacccata
      961 atcggcgctt agtttcggag ttcaatcata attctaccac cttacactca acttactctt
     1021 taactcctat agtataatat cgccactgac cccatattaa aaaaattttt ttgctcgatc
     1081 ttctatcctc tttaggttaa ttgtcgctgt tattgtctag attttttctc ggagatggcg
     1141 catctatttg ccgtcaaaag atcctctcat accatattaa gtaaattgcc tccatttctt
     1201 tttcctcggg cagagaaact cgcaggcaac ttgctctcga agtggtcacg tcccagtcac
     1261 gacgttgtaa aacgacggcc agtgtaacaa aaatcacgat ctgggtgggt gtgggtgtat
     1321 tggattatag gaagccacgc gctcaacctg gaattacagg aagctggtaa ttttttgggt
     1381 ttgcaatcat caccatctgc acgttgttat aatgtcccgt gtctatatat atccattgac
     1441 ggtattctat ttttttgcta ttgaaatgag cgttttttgt tactacaatt ggttttacag
     1501 acggaatttt ccctatttgt ttcgtcccat ttttcctttt ctcattgttc tcatatctta
     1561 aaaaggtcct ttcttcataa tcaatgcttt cttttactta atattttact tgcattcagt
     1621 gaattttaat acatattcct ctagtcttgc aaaatcgatt tagaatcaag ataccagcct
     1681 aaaagatgaa taaccccagt ttgctaaacc atgctgtaga aacgatggcc gtgggtagca
     1741 agtcctttgc tacagcttca aaactttttg acgccaagac aagaaggagt gtcctgatgc
     1801 tgtacgcttg gtgccgtcat tgtgacgacg taattgacga tcaaactctt ggattccagg
     1861 caagacaacc agcccttcaa actccagagc aaagactgat gcaattagaa atgaaaacac
     1921 gtcaagcgta tgccgggagt cagatgcatg agcctgcctt tgcagccttt caggaagttg
     1981 ccatggcgca cgatatagct cccgcttacg cctttgacca tctggaaggc tttgccatgg
     2041 acgtccgtga agcccagtac agtcagcttg atgatacttt acgttactgt taccacgtcg
     2101 ccggtgtagt aggactaatg atggcacaaa tcatgggagt aagagataat gcgacattag
     2161 acagggcctg cgacttaggt cttgcatttc aacttacaaa tattgcccgt gatatagttg
     2221 atgatgcaca cgccgggcgt tgttatctac ccgcttcctg gctagaacat gaagggttga
     2281 ataaggagaa ttatgctgcg ccagaaaata ggcaggcatt gagcaggatc gcgcgtcgtc
     2341 tagtgcagga ggcagaacca tactacctgt cagcgaccgc agggcttgca ggtctacctt
     2401 tgcgtagcgc ctgggcgata gccaccgcta aacaagttta caggaaaatt ggtgtgaaag
     2461 ttgagcaagc aggtcagcaa gcgtgggatc aacgtcaatc caccaccacg ccagagaaat
     2521 taaccttact actggcggcc tccgggcaag cattaacatc caggatgagg gcacatcccc
     2581 ccaggcctgc tcatctatgg cagaggccgc ttgattacaa ggatgacgac gataagtaat
     2641 gcagtcatgt aattagttat gtcacgctta cattcacgcc ctccccccac atccgctcta
     2701 accgaaaagg aaggagttag acaacctgaa gtctaggtcc ctatttattt ttttatagtt
     2761 atgttagtat taagaacgtt atttatattt caaatttttc ttttttttct gtacaaacgc
     2821 gtgtacgcat gtaacattat actgaaaacc ttgcttgaga aggttttggg acgctcgagc
     2881 ttggcgtaat catggtcata gctgtttcct gtgtgaaatt gttatccgct cacaattcca
     2941 cacaacatac gagccggaag cataaagtgt aaagcctggg gtgcctaatg agtgagctaa
     3001 ctcacattaa ttgcgttgcg ctcactgccc gctttccagt cgggaaacct gtcgtgccag
     3061 cagatctggg caagtgcaca aacaatactt aaataaatac tactcagtaa taacctattt
     3121 cttagcattt ttgacgaaat ttgctatttt gttagagtct tttacaccat ttgtctccac
     3181 acctccgctt acatcaacac caataacgcc atttaatcta agcgcatcac caacattttc
     3241 tggcgtcagt ccaccagcta acataaaatg taaactttcg gggctctctt gccttccaac
     3301 ccagtcagaa atcgagttcc aatccaaaag ttcacctgtc ccacctgctt ctgaatcaaa
     3361 caagggaata aacgaatgag gtttctgtga agctgcactg agtagtatgt tgcagtcttt
     3421 tggaaatacg agtcttttaa taactggcaa accgaggaac tcttggtatt cttgccacga
     3481 ctcatctcca tgcagttgga cgatatcaat gccgtaatca ttgaccagag ccaaaacatc
     3541 ctccttaggt tgattacgaa acacgccaac caagtatttc ggagtgcctg aactattttt
     3601 atatgctttt acaagacttg aaattttcct tgcaataacc gggtcaattg ttctctttct
     3661 attgggcaca catataatac ccagcaagtc agcatcggaa tctagagcac attctgcggc
     3721 ctctgtgctc tgcaagccgc aaactttcac caatggacca gaactacctg tgaaattaat
     3781 aacagacata ctccaagctg cctttgtgtg cttaatcacg gtatatatac tcacgtgctc
     3841 tacccatcta tgctgaagat ttatcatact attcctccgc tcgtttcttt tttcagtgag
     3901 gtgtgtcgtg aaagaaaacc cacaattaaa ctttcaacaa ccgggcgact aggaagagag
     3961 tagtgggcgc ggatgacgaa ggctaaggtc acttcttcgt ttcctttatt ggggtttccg
     4021 tgtagccttc ccctgaatag tgtgggacgt tttatgagaa gccgtaagaa ataggcaaat
     4081 tgagttatga caagtagaca tgatgccgca gccttgcctg actttacgtc tccttcatga
     4141 ataagttttt ctatcgagtt cttttccttt tttcgcctta attagctcaa ttaagcctgt
     4201 cctcactact tttctttttc ttatcggctt tgtgccacac ctaaccttcg aatgctgttt
     4261 tattccgttc ttacatggga tggtaatgcc ttggcgaggg ccataaaggc cctgcattaa
     4321 tgaatcggcc aacgcgcggg gagaggcggt ttgcgtattg ggcgctcttc cgcttcctcg
     4381 ctcactgact cgctgcgctc ggtcgttcgg ctgcggcgag cggtatcagc tcactcaaag
     4441 gcggtaatac ggttatccac agaatcaggg gataacgcag gaaagaacat gtgagcaaaa
     4501 ggccagcaaa aggccaggaa ccgtaaaaag gccgcgttgc tggcgttttt ccataggctc
     4561 cgcccccctg acgagcatca caaaaatcga cgctcaagtc agaggtggcg aaacccgaca
     4621 ggactataaa gataccaggc gtttccccct ggaagctccc tcgtgcgctc tcctgttccg
     4681 accctgccgc ttaccggata cctgtccgcc tttctccctt cgggaagcgt ggcgctttct
     4741 caaagctcac gctgtaggta tctcagttcg gtgtaggtcg ttcgctccaa gctgggctgt
     4801 gtgcacgaac cccccgttca gcccgaccgc tgcgccttat ccggtaacta tcgtcttgag
     4861 tccaacccgg taagacacga cttatcgcca ctggcagcag ccactggtaa caggattagc
     4921 agagcgaggt atgtaggcgg tgctacagag ttcttgaagt ggtggcctaa ctacggctac
     4981 actagaagaa cagtatttgg tatctgcgct ctgctgaagc cagttacctt cggaaaaaga
     5041 gttggtagct cttgatccgg caaacaaacc accgctggta gcggtggttt ttttgtttgc
     5101 aagcagcaga ttacgcgcag aaaaaaagga tctcaagaag atcctttgat cttttctacg
     5161 gggtctgacg ctcagtggaa cgaaaactca cgttaaggga ttttggtcat gagattatca
     5221 aaaaggatct tcacctagat ccttttaaat taaaaatgaa gttttaaatc aatctaaagt
     5281 atatatgagt aaacttggtc tgacagttac caatgcttaa tcagtgaggc acctatctca
     5341 gcgatctgtc tatttcgttc atccatagtt gcctgactcc ccgtcgtgta gataactacg
     5401 atacgggagg gcttaccatc tggccccagt gctgcaatga taccgcgaga cccacgctca
     5461 ccggctccag atttatcagc aataaaccag ccagccggaa gggccgagcg cagaagtggt
     5521 cctgcaactt tatccgcctc catccagtct attaattgtt gccgggaagc tagagtaagt
     5581 agttcgccag ttaatagttt gcgcaacgtt gttgccattg ctacaggcat cgtggtgtca
     5641 cgctcgtcgt ttggtatggc ttcattcagc tccggttccc aacgatcaag gcgagttaca
     5701 tgatccccca tgttgtgcaa aaaagcggtt agctccttcg gtcctccgat cgttgtcaga
     5761 agtaagttgg ccgcagtgtt atcactcatg gttatggcag cactgcataa ttctcttact
     5821 gtcatgccat ccgtaagatg cttttctgtg actggtgagt actcaaccaa gtcattctga
     5881 gaatagtgta tgcggcgacc gagttgctct tgcccggcgt caatacggga taataccgcg
     5941 ccacatagca gaactttaaa agtgctcat
//
