# Supplementary material for: Combining systems and synthetic biology for in vivo enzymology
Source: EMBO J. 2024 Sep 25;43(21):5169–85. doi: 10.1038/s44318-024-00251-w (PMC11535393; doi:10.1038/s44318-024-00251-w)
Supplement: Supplementary file 10 — Data Set EV1 [file 44318_2024_251_MOESM10_ESM.zip › EMBOJ-2024-117139R1-Data_Set_EV1-ds/penz049.gb]

LOCUS       pENZ049                 5941 bp ds-DNA     circular     15-DEC-2023
DEFINITION  .
FEATURES             Location/Qualifiers
     CDS             complement(637..705)
                     /label="LacZ alpha"
                     /ApEinfo_revcolor="#84b0dc"
                     /ApEinfo_fwdcolor="#84b0dc"
     None            720..1251
                     /label="Chr X site II"
                     /ApEinfo_revcolor="#84b0dc"
                     /ApEinfo_fwdcolor="#84b0dc"
     primer_bind     1266..1283
                     /label="M13-fwd"
                     /ApEinfo_revcolor="#85dae9"
                     /ApEinfo_fwdcolor="#85dae9"
     misc_feature    1285..1685
                     /label="TEF1pmut2"
                     /ApEinfo_revcolor="#f58a5e"
                     /ApEinfo_fwdcolor="#f58a5e"
     misc_feature    1686..2615
                     /label="PaCrtB"
                     /ApEinfo_revcolor="#ff9ccd"
                     /ApEinfo_fwdcolor="#ff9ccd"
     CDS             1686..2615
                     /ApEinfo_revcolor="#84b0dc"
                     /ApEinfo_fwdcolor="#84b0dc"
                     /translation="MNNPSLLNHAVETMAVGSKSFATASKLFDAKTRRSVLMLYAWCRHCDDVIDDQTLGFQARQPALQTPEQRLMQLEMKTRQAYAGSQMHEPAFAAFQEVAMAHDIAPAYAFDHLEGFAMDVREAQYSQLDDTLRYCYHVAGVVGLMMAQIMGVRDNATLDRACDLGLAFQLTNIARDIVDDAHAGRCYLPASWLEHEGLNKENYAAPENRQALSRIARRLVQEAEPYYLSATAGLAGLPLRSAWAIATAKQVYRKIGVKVEQAGQQAWDQRQSTTTPEKLTLLLAASGQALTSRMRAHPPRPAHLWQRPL*"
     misc_feature    2621..2853
                     /label="Cyc1t"
                     /ApEinfo_revcolor="#d59687"
                     /ApEinfo_fwdcolor="#d59687"
     primer_bind     complement(2863..2883)
                     /label="M13-rev"
                     /ApEinfo_revcolor="#85dae9"
                     /ApEinfo_fwdcolor="#85dae9"
     misc_binding    complement(2889..2911)
                     /label="LacO"
                     /ApEinfo_revcolor="#84b0dc"
                     /ApEinfo_fwdcolor="#84b0dc"
     promoter        complement(2915..2945)
                     /label="lac promoter"
                     /ApEinfo_revcolor="#c7b0e3"
                     /ApEinfo_fwdcolor="#c7b0e3"
     None            complement(3087..3761)
                     /label="TRP1"
                     /ApEinfo_revcolor="#d6b295"
                     /ApEinfo_fwdcolor="#d6b295"
     None            3813..4270
                     /label="Chr X site II"
                     /ApEinfo_revcolor="#f58a5e"
                     /ApEinfo_fwdcolor="#f58a5e"
     rep_origin      complement(4502..5184)
                     /label="ColE1 origin"
                     /ApEinfo_revcolor="#9eafd2"
                     /ApEinfo_fwdcolor="#9eafd2"
     CDS             complement(5282..5941)
                     /label="AmpR"
                     /ApEinfo_revcolor="#ffef86"
                     /ApEinfo_fwdcolor="#ffef86"
ORIGIN
        1 cattggaaaa cgttcttcgg ggcgaaaact ctcaaggatc ttaccgctgt tgagatccag
       61 ttcgatgtaa cccactcgtg cacccaactg atcttcagca tcttttactt tcaccagcgt
      121 ttctgggtga gcaaaaacag gaaggcaaaa tgccgcaaaa aagggaataa gggcgacacg
      181 gaaatgttga atactcatac tcttcctttt tcaatattat tgaagcattt atcagggtta
      241 ttgtctcatg agcggataca tatttgaatg tatttagaaa aataaacaaa taggggttcc
      301 gcgcacattt ccccgaaaag tgccacctga cgtctaagaa accattatta tcatgacatt
      361 aacctataaa aataggcgta tcacgaggcc ctttcgtctc gcgcgtttcg gtgatgacgg
      421 tgaaaacctc tgacacatgc agctcccgga gacggtcaca gcttgtctgt aagcggatgc
      481 cgggagcaga caagcccgtc agggcgcgtc agcgggtgtt ggcgggtgtc ggggctggct
      541 taactatgcg gcatcagagc agattgtact gagagtgcac catatgcggt gtgaaatacc
      601 gcacagatgc gtaaggagaa aataccgcat caggcgccat tcgccattca ggctgcgcaa
      661 ctgttgggaa gggcgatcgg tgcgggcctc ttcgctatta cgccagggcc tttatggccc
      721 gtctatgagg agactgttag ttggatatca gtaatgagac gaaaaagctc gaaatgaatg
      781 gatatattct ttttgctact ggcaactgtt gaatatttaa tgttaaaaca aactaactga
      841 ggtatattcg tatctgtatg tacacatata ctatatacag gaaaagataa gcaagagaga
      901 ggatatcaac tacgagagcg atcgattata tatcaaaagc tgtccgcttt gccacccata
      961 atcggcgctt agtttcggag ttcaatcata attctaccac cttacactca acttactctt
     1021 taactcctat agtataatat cgccactgac cccatattaa aaaaattttt ttgctcgatc
     1081 ttctatcctc tttaggttaa ttgtcgctgt tattgtctag attttttctc ggagatggcg
     1141 catctatttg ccgtcaaaag atcctctcat accatattaa gtaaattgcc tccatttctt
     1201 tttcctcggg cagagaaact cgcaggcaac ttgctctcga agtggtcacg tcccagtcac
     1261 gacgtTGTAA AACGACGGCC AGTGACGGCT CTAAAGTGCT TCGGCTCCCC CTTTAGTCCT
     1321 CCAGGTTTTC TCAGACTCCG CGCATCGCCG TACCACCTCA AAGCCCCCAA GCGCAGCATA
     1381 CCAAATCTCC CCTCTTTCTT CCTCTAGGGT GTCACTAGTT ACTCGTACTA AGGGTTTGGG
     1441 GAAGGAGAAA GAGACCGCCT CGTCTTCTTT TCTTCGTCGA AGGGGGCAAT AGAAGTTTTT
     1501 ATCATGTCTC CTTTCCTTGA GAACCTTTTC TTCGATCTTG TTCTCTTTCG ACGGCCTCCC
     1561 GTTGGTATTT AGGTTAATGA ACGGTCTTCA ACCTCTCAAG TTTCAGTTTC CTTTCTCCCG
     1621 TCCTATTACG ACCCTTCTTA CTTCTCACTC AGTAGAACGG GAGCATAGCA ATCTAATCCA
     1681 AGTTTATGAA TAACCCCAGT TTGCTAAACC ATGCTGTAGA AACGATGGCC GTGGGTAGCA
     1741 AGTCCTTTGC TACAGCTTCA AAACTTTTTG ACGCCAAGAC AAGAAGGAGT GTCCTGATGC
     1801 TGTACGCTTG GTGCCGTCAT TGTGACGACG TAATTGACGA TCAAACTCTT GGATTCCAGG
     1861 CAAGACAACC AGCCCTTCAA ACTCCAGAGC AAAGACTGAT GCAATTAGAA ATGAAAACAC
     1921 GTCAAGCGTA TGCCGGGAGT CAGATGCATG AGCCTGCCTT TGCAGCCTTT CAGGAAGTTG
     1981 CCATGGCGCA CGATATAGCT CCCGCTTACG CCTTTGACCA TCTGGAAGGC TTTGCCATGG
     2041 ACGTCCGTGA AGCCCAGTAC AGTCAGCTTG ATGATACTTT ACGTTACTGT TACCACGTCG
     2101 CCGGTgtagt aggactaatg atggcacaaa tcatgggagt aagagataat gcgacattag
     2161 acagggcctg cgacttaggt cttgcatttc aacttacaaa tattgcccgt gatatagttg
     2221 atgatgcaca cgccgggcgt tgttatctac ccgcttcctg gctagaacat gaagggttga
     2281 ataaggagaa ttatgctgcg ccagaaaata ggcaggcatt gagcaggatc gcgcgtcgtc
     2341 tagtgcagga ggcagaacca tactacctgt cagcgaccgc agggcttgca ggtctacctt
     2401 tgcgtagcgc ctgggcgata gccaccgcta aacaagttta caggaaaatt ggtgtgaaag
     2461 ttgagcaagc aggtcagcaa gcgtgggatc aacgtcaatc caccaccacg ccagagaaat
     2521 taaccttact actggcggcc tccgggcaag cattaacatc caggatgagg gcacatcccc
     2581 ccaggcctgc tcatctatgg cagaggccgc tttaatgcag tcatgtaatt agttatgtca
     2641 cgcttacatt cacgccctcc ccccacatcc gctctaaccg aaaaggaagg agttagacaa
     2701 cctgaagtct aggtccctat ttattttttt atagttatgt tagtattaag aacgttattt
     2761 atatttcaaa tttttctttt ttttctgtac aaacgcgtgt acgcatgtaa cattatactg
     2821 aaaaccttgc ttgagaaggt tttgggacgc tcgtggcgta atcatggtca tagctgtttc
     2881 ctgtgtgaaa ttgttatccg ctcacaattc cacacaacat acgagccgga agcataaagt
     2941 gtaaagcctg gggtgcctaa tgagtgagct aactcacatt aattgcgttg cgctcactgc
     3001 ccgctttcca gtcgggaaac ctgtcgtgcc agcagatctg ggcaagtgca caaacaatac
     3061 ttaaataaat actactcagt aataacctat ttcttagcat ttttgacgaa atttgctatt
     3121 ttgttagagt cttttacacc atttgtctcc acacctccgc ttacatcaac accaataacg
     3181 ccatttaatc taagcgcatc accaacattt tctggcgtca gtccaccagc taacataaaa
     3241 tgtaaacttt cggggctctc ttgccttcca acccagtcag aaatcgagtt ccaatccaaa
     3301 agttcacctg tcccacctgc ttctgaatca aacaagggaa taaacgaatg aggtttctgt
     3361 gaagctgcac tgagtagtat gttgcagtct tttggaaata cgagtctttt aataactggc
     3421 aaaccgagga actcttggta ttcttgccac gactcatctc catgcagttg gacgatatca
     3481 atgccgtaat cattgaccag agccaaaaca tcctccttag gttgattacg aaacacgcca
     3541 accaagtatt tcggagtgcc tgaactattt ttatatgctt ttacaagact tgaaattttc
     3601 cttgcaataa ccgggtcaat tgttctcttt ctattgggca cacatataat acccagcaag
     3661 tcagcatcgg aatctagagc acattctgcg gcctctgtgc tctgcaagcc gcaaactttc
     3721 accaatggac cagaactacc tgtgaaatta ataacagaca tactccaagc tgcctttgtg
     3781 tgcttaatca cggtatatat actcacgtgc tctacccatc tatgctgaag atttatcata
     3841 ctattcctcc gctcgtttct tttttcagtg aggtgtgtcg tgaaagaaaa cccacaatta
     3901 aactttcaac aaccgggcga ctaggaagag agtagtgggc gcggatgacg aaggctaagg
     3961 tcacttcttc gtttccttta ttggggtttc cgtgtagcct tcccctgaat agtgtgggac
     4021 gttttatgag aagccgtaag aaataggcaa attgagttat gacaagtaga catgatgccg
     4081 cagccttgcc tgactttacg tctccttcat gaataagttt ttctatcgag ttcttttcct
     4141 tttttcgcct taattagctc aattaagcct gtcctcacta cttttctttt tcttatcggc
     4201 tttgtgccac acctaacctt cgaatgctgt tttattccgt tcttacatgg gatggtaatg
     4261 ccttggcgag ggccataaag gccctgcatt aatgaatcgg ccaacgcgcg gggagaggcg
     4321 gtttgcgtat tgggcgctct tccgcttcct cgctcactga ctcgctgcgc tcggtcgttc
     4381 ggctgcggcg agcggtatca gctcactcaa aggcggtaat acggttatcc acagaatcag
     4441 gggataacgc aggaaagaac atgtgagcaa aaggccagca aaaggccagg aaccgtaaaa
     4501 aggccgcgtt gctggcgttt ttccataggc tccgcccccc tgacgagcat cacaaaaatc
     4561 gacgctcaag tcagaggtgg cgaaacccga caggactata aagataccag gcgtttcccc
     4621 ctggaagctc cctcgtgcgc tctcctgttc cgaccctgcc gcttaccgga tacctgtccg
     4681 cctttctccc ttcgggaagc gtggcgcttt ctcaaagctc acgctgtagg tatctcagtt
     4741 cggtgtaggt cgttcgctcc aagctgggct gtgtgcacga accccccgtt cagcccgacc
     4801 gctgcgcctt atccggtaac tatcgtcttg agtccaaccc ggtaagacac gacttatcgc
     4861 cactggcagc agccactggt aacaggatta gcagagcgag gtatgtaggc ggtgctacag
     4921 agttcttgaa gtggtggcct aactacggct acactagaag aacagtattt ggtatctgcg
     4981 ctctgctgaa gccagttacc ttcggaaaaa gagttggtag ctcttgatcc ggcaaacaaa
     5041 ccaccgctgg tagcggtggt ttttttgttt gcaagcagca gattacgcgc agaaaaaaag
     5101 gatctcaaga agatcctttg atcttttcta cggggtctga cgctcagtgg aacgaaaact
     5161 cacgttaagg gattttggtc atgagattat caaaaaggat cttcacctag atccttttaa
     5221 attaaaaatg aagttttaaa tcaatctaaa gtatatatga gtaaacttgg tctgacagtt
     5281 accaatgctt aatcagtgag gcacctatct cagcgatctg tctatttcgt tcatccatag
     5341 ttgcctgact ccccgtcgtg tagataacta cgatacggga gggcttacca tctggcccca
     5401 gtgctgcaat gataccgcga gacccacgct caccggctcc agatttatca gcaataaacc
     5461 agccagccgg aagggccgag cgcagaagtg gtcctgcaac tttatccgcc tccatccagt
     5521 ctattaattg ttgccgggaa gctagagtaa gtagttcgcc agttaatagt ttgcgcaacg
     5581 ttgttgccat tgctacaggc atcgtggtgt cacgctcgtc gtttggtatg gcttcattca
     5641 gctccggttc ccaacgatca aggcgagtta catgatcccc catgttgtgc aaaaaagcgg
     5701 ttagctcctt cggtcctccg atcgttgtca gaagtaagtt ggccgcagtg ttatcactca
     5761 tggttatggc agcactgcat aattctctta ctgtcatgcc atccgtaaga tgcttttctg
     5821 tgactggtga gtactcaacc aagtcattct gagaatagtg tatgcggcga ccgagttgct
     5881 cttgcccggc gtcaatacgg gataataccg cgccacatag cagaacttta aaagtgctca
     5941 t
//
