# Supplementary material for: Combining systems and synthetic biology for in vivo enzymology
Source: EMBO J. 2024 Sep 25;43(21):5169–85. doi: 10.1038/s44318-024-00251-w (PMC11535393; doi:10.1038/s44318-024-00251-w)
Supplement: Supplementary file 10 — Data Set EV1 [file 44318_2024_251_MOESM10_ESM.zip › EMBOJ-2024-117139R1-Data_Set_EV1-ds/penz056.gb]

LOCUS       pENZ056                 5909 bp ds-DNA     circular     15-DEC-2023
DEFINITION  .
FEATURES             Location/Qualifiers
     CDS             complement(637..705)
                     /label="LacZ alpha"
                     /ApEinfo_revcolor="#84b0dc"
                     /ApEinfo_fwdcolor="#84b0dc"
     primer_bind     776..793
                     /label="M13-fwd"
                     /ApEinfo_revcolor="#85dae9"
                     /ApEinfo_fwdcolor="#85dae9"
     misc_feature    818..1273
                     /label="Chr XII site V"
                     /ApEinfo_revcolor="#d6b295"
                     /ApEinfo_fwdcolor="#d6b295"
     terminator      complement(1312..1477)
                     /label="ADH1 terminator"
                     /ApEinfo_revcolor="#d6b295"
                     /ApEinfo_fwdcolor="#d6b295"
     terminator      1542..1731
                     /label="CYC1 terminator"
                     /ApEinfo_revcolor="#f58a5e"
                     /ApEinfo_fwdcolor="#f58a5e"
     primer_bind     complement(1749..1769)
                     /label="T7"
                     /ApEinfo_revcolor="#85dae9"
                     /ApEinfo_fwdcolor="#85dae9"
     primer_bind     complement(1778..1795)
                     /label="M13-fwd"
                     /ApEinfo_revcolor="#85dae9"
                     /ApEinfo_fwdcolor="#85dae9"
     misc_recomb     complement(1863..1896)
                     /label="LoxP"
                     /ApEinfo_revcolor="#9eafd2"
                     /ApEinfo_fwdcolor="#9eafd2"
     gene            1907..3335
                     /label="KanMX"
                     /ApEinfo_revcolor="#85dae9"
                     /ApEinfo_fwdcolor="#85dae9"
     misc_recomb     complement(3344..3377)
                     /label="LoxP"
                     /ApEinfo_revcolor="#9eafd2"
                     /ApEinfo_fwdcolor="#9eafd2"
     misc_feature    3378..4053
                     /label="Chr XII site V"
                     /ApEinfo_revcolor="#ff9ccd"
                     /ApEinfo_fwdcolor="#ff9ccd"
     primer_bind     complement(4082..4102)
                     /label="M13-rev"
                     /ApEinfo_revcolor="#85dae9"
                     /ApEinfo_fwdcolor="#85dae9"
     misc_binding    complement(4108..4130)
                     /label="LacO"
                     /ApEinfo_revcolor="#84b0dc"
                     /ApEinfo_fwdcolor="#84b0dc"
     promoter        complement(4134..4164)
                     /label="lac promoter"
                     /ApEinfo_revcolor="#c7b0e3"
                     /ApEinfo_fwdcolor="#c7b0e3"
     rep_origin      complement(4470..5152)
                     /label="ColE1 origin"
                     /ApEinfo_revcolor="#9eafd2"
                     /ApEinfo_fwdcolor="#9eafd2"
     CDS             complement(5250..5909)
                     /label="AmpR"
                     /ApEinfo_revcolor="#ffef86"
                     /ApEinfo_fwdcolor="#ffef86"
ORIGIN
        1 cattggaaaa cgttcttcgg ggcgaaaact ctcaaggatc ttaccgctgt tgagatccag
       61 ttcgatgtaa cccactcgtg cacccaactg atcttcagca tcttttactt tcaccagcgt
      121 ttctgggtga gcaaaaacag gaaggcaaaa tgccgcaaaa aagggaataa gggcgacacg
      181 gaaatgttga atactcatac tcttcctttt tcaatattat tgaagcattt atcagggtta
      241 ttgtctcatg agcggataca tatttgaatg tatttagaaa aataaacaaa taggggttcc
      301 gcgcacattt ccccgaaaag tgccacctga cgtctaagaa accattatta tcatgacatt
      361 aacctataaa aataggcgta tcacgaggcc ctttcgtctc gcgcgtttcg gtgatgacgg
      421 tgaaaacctc tgacacatgc agctcccgga gacggtcaca gcttgtctgt aagcggatgc
      481 cgggagcaga caagcccgtc agggcgcgtc agcgggtgtt ggcgggtgtc ggggctggct
      541 taactatgcg gcatcagagc agattgtact gagagtgcac catatgcggt gtgaaatacc
      601 gcacagatgc gtaaggagaa aataccgcat caggcgccat tcgccattca ggctgcgcaa
      661 ctgttgggaa gggcgatcgg tgcgggcctc ttcgctatta cgccagctgg cgaaaggggg
      721 atgtgctgca aggcgattaa gttgggtaac gccagggttt tcccagtcac gacgttgtaa
      781 aacgacggcc agtgccagcg gccgcgctga gggtttaATC AATCTGGCGG CTTGAGTTCT
      841 CAACATGTTT TATTttttac ttatattgct ggtagggtaa aaaaatataa ctcctaggaa
      901 taggttgtct atatgttttt gtcttgcttc tataattgta acaaacaagg aaagggaaaa
      961 tactgggtgt aaaagccatt gagtcaagtt aggtcatccc ttttatacaa aatttttcaa
     1021 ttttttttcc aagattcttg tacgattaat tatttttttt ttgcgtccta cagcgtgatg
     1081 aaaatttcgc ctgctgcaag atgagcggga acgggcgaaa tgtgcacgcg cacaacttac
     1141 gaaacgcgga tgagtcactg acagccaccg cagaggttct gactcctact gagctctatt
     1201 ggaggtggca gaaccggtac cggaggaggc cgctataacc ggtttgaatt tatTGTCACA
     1261 GTGTCACATC AGCattaagt cctcagcgag ctcgcatgga atgcgtgcga tgagcgacct
     1321 catgctatac ctgagaaagc aacctgacct acaggaaaga gttactcaag aataagaatt
     1381 ttcgttttaa aacctaagag tcactttaaa atttgtatac acttattttt tttataactt
     1441 atttaataat aaaaatcata aatcataaga aattcgctta tttagaagtg tcaacaacgt
     1501 atctaccaac ggaatgcgtg cgatggatcc cgcgtgcatt catccgctct aaccgaaaag
     1561 gaaggagtta gacaacctga agtctaggtc cctatttatt tttttatagt tatgttagta
     1621 ttaagaacgt tatttatatt tcaaattttt cttttttttc tgtacagacg cgtgtacgca
     1681 tgtaacatta tactgaaaac cttgcttgag aaggttttgg gacgctcgaa gatcgcgtac
     1741 ccaattcgcc ctatagtgag tcgtattacg cgcgctcact ggccgtcgtt ttacaacgtc
     1801 gtgactggga aaaccctggc gttacccctg caggactagt gctgaggcat atacgaagtt
     1861 atataacttc gtataatgta tgctatacga agttattagg tctagtagct tgcctcgtcc
     1921 ccgccgggtc acccggccag cgacatggag gcccagaata ccctccttga cagtcttgac
     1981 gtgcgcagct caggggcatg atgtgactgt cgcccgtaca tttagcccat acatccccat
     2041 gtataatcat ttgcatccat acattttgat ggccgcacgg cgcgaagcaa aaattacggc
     2101 tcctcgctgc agacctgcga gcagggaaac gctcccctca cagacgcgtt gaattgtccc
     2161 cacgccgcgc ccctgtagag aaatataaaa ggttaggatt tgccactgag gttcttcttt
     2221 catatacttc cttttaaaat cttgctagga tacagttctc acatcacatc cgaacataaa
     2281 caaccatggg taaggaaaag actcacgttt cgaggccgcg attaaattcc aacatggatg
     2341 ctgatttata tgggtataaa tgggctcgcg ataatgtcgg gcaatcaggt gcgacaatct
     2401 atcgattgta tgggaagccc gatgcgccag agttgtttct gaaacatggc aaaggtagcg
     2461 ttgccaatga tgttacagat gagatggtca gactaaactg gctgacggaa tttatgcctc
     2521 ttccgaccat caagcatttt atccgtactc ctgatgatgc atggttactc accactgcga
     2581 tccccggcaa aacagcattc caggtattag aagaatatcc tgattcaggt gaaaatattg
     2641 ttgatgcgct ggcagtgttc ctgcgccggt tgcattcgat tcctgtttgt aattgtcctt
     2701 ttaacagcga tcgcgtattt cgtctcgctc aggcgcaatc acgaatgaat aacggtttgg
     2761 ttgatgcgag tgattttgat gacgagcgta atggctggcc tgttgaacaa gtctggaaag
     2821 aaatgcataa gcttttgcca ttctcaccgg attcagtcgt cactcatggt gatttctcac
     2881 ttgataacct tatttttgac gaggggaaat taataggttg tattgatgtt ggacgagtcg
     2941 gaatcgcaga ccgataccag gatcttgcca tcctatggaa ctgcctcggt gagttttctc
     3001 cttcattaca gaaacggctt tttcaaaaat atggtattga taatcctgat atgaataaat
     3061 tgcagtttca tttgatgctc gatgagtttt tctaatcagt actgacaata aaaagattct
     3121 tgttttcaag aacttgtcat ttgtatagtt tttttatatt gtagttgttc tattttaatc
     3181 aaatgttagc gtgatttata ttttttttcg cctcgacatc atctgcccag atgcgaagtt
     3241 aagtgcgcag aaagtaatat catgcgtcaa tcgtatgtga atgctggtcg ctatactgct
     3301 gtcgattcga tactaacgcc gccatccagt gtcgaaaacg aacataactt cgtataatgt
     3361 atgctatacg aagttatgca actcagaagt ttgacagcaa gcaagttcat cattcgaact
     3421 agccttattg ttttagttca gtgacagcga actgccgtac tcgatgcttt atttctcacg
     3481 gtagagcgga agaacagata ggggcagcgt gagaagagtt agaaagtaaa tttttatcac
     3541 gtctgaagta ttcttattca taggaaattt tgcaaggttt tttagctcaa taacgggcta
     3601 agttatataa ggtgttcacg cgattttctt gttatgtata cctcttctct gaggaatggt
     3661 actactgtcc tgatgtaggc tccttaaatt ggtgggcaag aataacttat cgatattttg
     3721 tatattggtc ttggagttca ccacgtaatg cctgtttaag accatcagtt aactctagta
     3781 ttatttggtc ttggctactg gccgtttgct attattcaag tcttttgtgc cttcccgtcg
     3841 ggtaagggag ttatttaggg atacagaatc taacgaaaac taaatctcaa tgattaactc
     3901 tatttaatcc ttttttgaaa ggcaaaagag gtcccttgtt cacttacaac gttcttagcc
     3961 aaattcgctt atcacttact acttcacgat atacagaagt aaaaacatat aaaaagatgt
     4021 ctgtttgttt agccatcaca aaaggtatcg cagattaaga cctcagcgcg gccgccgtaa
     4081 tcatggtcat agctgtttcc tgtgtgaaat tgttatccgc tcacaattcc acacaacata
     4141 cgagccggaa gcataaagtg taaagcctgg ggtgcctaat gagtgagcta actcacatta
     4201 attgcgttgc gctcactgcc cgctttccag tcgggaaacc tgtcgtgcca gctgcattaa
     4261 tgaatcggcc aacgcgcggg gagaggcggt ttgcgtattg ggcgctcttc cgcttcctcg
     4321 ctcactgact cgctgcgctc ggtcgttcgg ctgcggcgag cggtatcagc tcactcaaag
     4381 gcggtaatac ggttatccac agaatcaggg gataacgcag gaaagaacat gtgagcaaaa
     4441 ggccagcaaa aggccaggaa ccgtaaaaag gccgcgttgc tggcgttttt ccataggctc
     4501 cgcccccctg acgagcatca caaaaatcga cgctcaagtc agaggtggcg aaacccgaca
     4561 ggactataaa gataccaggc gtttccccct ggaagctccc tcgtgcgctc tcctgttccg
     4621 accctgccgc ttaccggata cctgtccgcc tttctccctt cgggaagcgt ggcgctttct
     4681 caaagctcac gctgtaggta tctcagttcg gtgtaggtcg ttcgctccaa gctgggctgt
     4741 gtgcacgaac cccccgttca gcccgaccgc tgcgccttat ccggtaacta tcgtcttgag
     4801 tccaacccgg taagacacga cttatcgcca ctggcagcag ccactggtaa caggattagc
     4861 agagcgaggt atgtaggcgg tgctacagag ttcttgaagt ggtggcctaa ctacggctac
     4921 actagaagaa cagtatttgg tatctgcgct ctgctgaagc cagttacctt cggaaaaaga
     4981 gttggtagct cttgatccgg caaacaaacc accgctggta gcggtggttt ttttgtttgc
     5041 aagcagcaga ttacgcgcag aaaaaaagga tctcaagaag atcctttgat cttttctacg
     5101 gggtctgacg ctcagtggaa cgaaaactca cgttaaggga ttttggtcat gagattatca
     5161 aaaaggatct tcacctagat ccttttaaat taaaaatgaa gttttaaatc aatctaaagt
     5221 atatatgagt aaacttggtc tgacagttac caatgcttaa tcagtgaggc acctatctca
     5281 gcgatctgtc tatttcgttc atccatagtt gcctgactcc ccgtcgtgta gataactacg
     5341 atacgggagg gcttaccatc tggccccagt gctgcaatga taccgcgaga cccacgctca
     5401 ccggctccag atttatcagc aataaaccag ccagccggaa gggccgagcg cagaagtggt
     5461 cctgcaactt tatccgcctc catccagtct attaattgtt gccgggaagc tagagtaagt
     5521 agttcgccag ttaatagttt gcgcaacgtt gttgccattg ctacaggcat cgtggtgtca
     5581 cgctcgtcgt ttggtatggc ttcattcagc tccggttccc aacgatcaag gcgagttaca
     5641 tgatccccca tgttgtgcaa aaaagcggtt agctccttcg gtcctccgat cgttgtcaga
     5701 agtaagttgg ccgcagtgtt atcactcatg gttatggcag cactgcataa ttctcttact
     5761 gtcatgccat ccgtaagatg cttttctgtg actggtgagt actcaaccaa gtcattctga
     5821 gaatagtgta tgcggcgacc gagttgctct tgcccggcgt caatacggga taataccgcg
     5881 ccacatagca gaactttaaa agtgctcat
//
