# Supplementary material for: Combining systems and synthetic biology for in vivo enzymology
Source: EMBO J. 2024 Sep 25;43(21):5169–85. doi: 10.1038/s44318-024-00251-w (PMC11535393; doi:10.1038/s44318-024-00251-w)
Supplement: Supplementary file 10 — Data Set EV1 [file 44318_2024_251_MOESM10_ESM.zip › EMBOJ-2024-117139R1-Data_Set_EV1-ds/penz007.gb]

LOCUS       pENZ007                 4873 bp ds-DNA     circular     04-SEP-2024
DEFINITION  .
FEATURES             Location/Qualifiers
     CDS             complement(637..705)
                     /label="LacZ alpha"
                     /ApEinfo_revcolor="#84b0dc"
                     /ApEinfo_fwdcolor="#84b0dc"
     misc_feature    715..1236
                     /label="Chrom X site IV"
                     /ApEinfo_revcolor="#ff9ccd"
                     /ApEinfo_fwdcolor="#ff9ccd"
     primer_bind     1237..1254
                     /label="M13-fwd"
                     /ApEinfo_revcolor="#85dae9"
                     /ApEinfo_fwdcolor="#85dae9"
     primer_bind     complement(1320..1340)
                     /label="M13-rev"
                     /ApEinfo_revcolor="#85dae9"
                     /ApEinfo_fwdcolor="#85dae9"
     misc_binding    complement(1346..1368)
                     /label="LacO"
                     /ApEinfo_revcolor="#84b0dc"
                     /ApEinfo_fwdcolor="#84b0dc"
     promoter        complement(1372..1402)
                     /label="lac promoter"
                     /ApEinfo_revcolor="#c7b0e3"
                     /ApEinfo_fwdcolor="#c7b0e3"
     misc_feature    1502..2750
                     /label="HIS3"
                     /ApEinfo_revcolor="#b7e6d7"
                     /ApEinfo_fwdcolor="#b7e6d7"
     misc_feature    2757..3207
                     /label="Chrom X site IV"
                     /ApEinfo_revcolor="#ff9ccd"
                     /ApEinfo_fwdcolor="#ff9ccd"
     rep_origin      complement(3434..4116)
                     /label="ColE1 origin"
                     /ApEinfo_revcolor="#9eafd2"
                     /ApEinfo_fwdcolor="#9eafd2"
     CDS             complement(4214..4873)
                     /label="AmpR"
                     /ApEinfo_revcolor="#ffef86"
                     /ApEinfo_fwdcolor="#ffef86"
ORIGIN
        1 cattggaaaa cgttcttcgg ggcgaaaact ctcaaggatc ttaccgctgt tgagatccag
       61 ttcgatgtaa cccactcgtg cacccaactg atcttcagca tcttttactt tcaccagcgt
      121 ttctgggtga gcaaaaacag gaaggcaaaa tgccgcaaaa aagggaataa gggcgacacg
      181 gaaatgttga atactcatac tcttcctttt tcaatattat tgaagcattt atcagggtta
      241 ttgtctcatg agcggataca tatttgaatg tatttagaaa aataaacaaa taggggttcc
      301 gcgcacattt ccccgaaaag tgccacctga cgtctaagaa accattatta tcatgacatt
      361 aacctataaa aataggcgta tcacgaggcc ctttcgtctc gcgcgtttcg gtgatgacgg
      421 tgaaaacctc tgacacatgc agctcccgga gacggtcaca gcttgtctgt aagcggatgc
      481 cgggagcaga caagcccgtc agggcgcgtc agcgggtgtt ggcgggtgtc ggggctggct
      541 taactatgcg gcatcagagc agattgtact gagagtgcac catatgcggt gtgaaatacc
      601 gcacagatgc gtaaggagaa aataccgcat caggcgccat tcgccattca ggctgcgcaa
      661 ctgttgggaa gggcgatcgg tgcgggcctc ttcgctatta cgccagTTAA TTAAcccaaa
      721 gctaagagtc ccattttatt cttctatatg tatattttcg atactctaaa ccaccctaca
      781 atgtagccct atactaaatc tgctcaattt tcagcttcta caagtgactc gagaccacgt
      841 ggaaagatcc aactactcca gcacaacgat tcaatataat cgattgctcc actcataaga
      901 ggcaagaaca agcttcaact tttggtaagc cgccgtttat aaacagggaa gatgtccttt
      961 gtcaagggag gcacagagca tggccaattt ggcaaattgc aggtttttct gagtgaaaaa
     1021 tgaaaaagca ttgtagtaga gtcggctcac tgaaaaaccg gggaggacga aaaggtttcc
     1081 agccacagtt gtagtcacgt gcgcgccatg ctgactaatg gcagccgtcg ttgggcagaa
     1141 gagaattagt atggtacagg atacgctaat tgcgctccaa ctaccaaggt tgttgaggga
     1201 acactggggc aataggctgt cgccattcaa gagcagtgta aaacgacggc cagtgaattc
     1261 gagctcggta cccggggatc ctctagagtc gacctgcagg catgcaagct tggcgtaatc
     1321 atggtcatag ctgtttcctg tgtgaaattg ttatccgctc acaattccac acaacatacg
     1381 agccggaagc ataaagtgta aagcctgggg tgcctaatga gtgagctaac tcacattaat
     1441 tgcgttgcgc tcactgcccg ctttccagtc gggaaacctg tcgtgccagc agatctgAgc
     1501 GcCGGAATAC CACTTGCCAC CTATCACCAC AACTAACTTT TTCCCGTTCC TCCATCTCTT
     1561 TTATATTTTT TTTCTCGAGT TCAAGAGAAA AAAAAAGAAA AAGCAAAAAG AAAAAAGGAA
     1621 AGCGCGCCTC GTTCAGAATG ACACGTATAG AATGATGCAC TACCTGGTCA TCTTCAGTAT
     1681 CATACTGTTC GTATACATAC TTACTGACAT TCATAGGTAT ACATATATAC ACATGTATAT
     1741 ATATCGTATG CTGCAGCTTT AAATAATCGG TGTCACTACA TAAGAACACC TTTGGTGGAG
     1801 GGAACATCGT TGGTACCATT GGGCGAGGTA GCTTCTCTTA TGGCAACCGC AAGAGCCTTG
     1861 AACGCACTCT CACTACGGTG ATGATCATTC TTGCCTCGCA GACAATCAAC GTGTAGGGTA
     1921 ATTCTGCTAG CCTCTGCAAA GCTTTCAAGA AAATGCGGGA TCATCTCGCA AGAGAGATCT
     1981 CCTACTTTCT CCCTTTGCAA ACCAAGTTCG ACAACTGCGT ACGGCCTGTT CGAAAGATCT
     2041 ACCACCGCTC TGGAAAGTGC CTCATCCAAA GGCGCAAATC CTGATCCAAA CCTTTTTACT
     2101 CCACGCACGG CCCCTAGGGC CTCTTTAAAA GCTTGACCGA GAGCAATCCC GCAGTCTTCA
     2161 GTGGTGTGAT GGTCGTCTAT GTGTAAGTCA CCAATGCACT CAACGATTAG CGACCAGCCG
     2221 GAATGCTTGG CCAGAGCATG TATCATATGG TCCAGAAACC CTATACCTGT GTGGACGTTA
     2281 ATCACTTGCG ATTGTGTGGC CTGTTCTGCT ACCGCTTCTG CCTCTTTTTC TGGGAAGATC
     2341 GAGTGCTCTA GCGCTAGGGG ACCACCCTTT AAAGAGATCG CAATCTGAAT CTTGGTTTCA
     2401 TTTGTAATAC GCTTTACTAG GGCTTTTTGC TCTGTCATCT TTGCCTTCGT TTATCTTGCC
     2461 TGCCCATTTT TTAGTATATT CTTCGAAGAA ATCACATTAC TTTATATAAT GTATAATTCA
     2521 TTATGTGATA ATGCCAATCG CTAAGAAAAA AAAAAAAGAG TCATCCGCTA GATGGAAAAA
     2581 AAAATGAAAA TCATTACCGA GGCATAAAAA ATATATAGTG TACTAGAGGA GGCCAAGAGT
     2641 AATAGAAAAA GAAAATTGCG GGAAAGGACT GTGTTATGAC TTCCCTGACT AATGCCGTGT
     2701 TCAAACGATA CCTGGCAGTG ACGCCTAGCG CTCACCAAGC TCTTAAAACG GCGGCCaaca
     2761 ggcatgggaa gattcgcttt ttttttttga attacaatag tatgtctgat gtctgcaaga
     2821 agtaacaggc gtgtgcacaa gaatacgtgt gtgtgcgtaa gcgtatgcac tggtggcata
     2881 acttatctaa gaagtatata tcactgacat agaaatgtag atatacaggt atttttctcg
     2941 ataatcgata aaaatctcgt cgcgctgaac caaacttggt ggttacggag agtttttctc
     3001 tcatcattac tgtctttcgc attgatttcc cctttgaccg ataaaatccc ttggattcat
     3061 aagattaaac aaagaggtga tcaaagagaa ccctgtgaaa gtttatgttt ataaccgggc
     3121 ataaagtgaa ctagacactt tcaagaagcc aaccaaagca tgagtaacga agcttaccag
     3181 catgatcata ccgtaaatcc tcaccagTTA ATTAActgca ttaatgaatc ggccaacgcg
     3241 cggggagagg cggtttgcgt attgggcgct cttccgcttc ctcgctcact gactcgctgc
     3301 gctcggtcgt tcggctgcgg cgagcggtat cagctcactc aaaggcggta atacggttat
     3361 ccacagaatc aggggataac gcaggaaaga acatgtgagc aaaaggccag caaaaggcca
     3421 ggaaccgtaa aaaggccgcg ttgctggcgt ttttccatag gctccgcccc cctgacgagc
     3481 atcacaaaaa tcgacgctca agtcagaggt ggcgaaaccc gacaggacta taaagatacc
     3541 aggcgtttcc ccctggaagc tccctcgtgc gctctcctgt tccgaccctg ccgcttaccg
     3601 gatacctgtc cgcctttctc ccttcgggaa gcgtggcgct ttctcaaagc tcacgctgta
     3661 ggtatctcag ttcggtgtag gtcgttcgct ccaagctggg ctgtgtgcac gaaccccccg
     3721 ttcagcccga ccgctgcgcc ttatccggta actatcgtct tgagtccaac ccggtaagac
     3781 acgacttatc gccactggca gcagccactg gtaacaggat tagcagagcg aggtatgtag
     3841 gcggtgctac agagttcttg aagtggtggc ctaactacgg ctacactaga agaacagtat
     3901 ttggtatctg cgctctgctg aagccagtta ccttcggaaa aagagttggt agctcttgat
     3961 ccggcaaaca aaccaccgct ggtagcggtg gtttttttgt ttgcaagcag cagattacgc
     4021 gcagaaaaaa aggatctcaa gaagatcctt tgatcttttc tacggggtct gacgctcagt
     4081 ggaacgaaaa ctcacgttaa gggattttgg tcatgagatt atcaaaaagg atcttcacct
     4141 agatcctttt aaattaaaaa tgaagtttta aatcaatcta aagtatatat gagtaaactt
     4201 ggtctgacag ttaccaatgc ttaatcagtg aggcacctat ctcagcgatc tgtctatttc
     4261 gttcatccat agttgcctga ctccccgtcg tgtagataac tacgatacgg gagggcttac
     4321 catctggccc cagtgctgca atgataccgc gagacccacg ctcaccggct ccagatttat
     4381 cagcaataaa ccagccagcc ggaagggccg agcgcagaag tggtcctgca actttatccg
     4441 cctccatcca gtctattaat tgttgccggg aagctagagt aagtagttcg ccagttaata
     4501 gtttgcgcaa cgttgttgcc attgctacag gcatcgtggt gtcacgctcg tcgtttggta
     4561 tggcttcatt cagctccggt tcccaacgat caaggcgagt tacatgatcc cccatgttgt
     4621 gcaaaaaagc ggttagctcc ttcggtcctc cgatcgttgt cagaagtaag ttggccgcag
     4681 tgttatcact catggttatg gcagcactgc ataattctct tactgtcatg ccatccgtaa
     4741 gatgcttttc tgtgactggt gagtactcaa ccaagtcatt ctgagaatag tgtatgcggc
     4801 gaccgagttg ctcttgcccg gcgtcaatac gggataatac cgcgccacat agcagaactt
     4861 taaaagtgct cat
//
