# Supplementary material for: Combining systems and synthetic biology for in vivo enzymology
Source: EMBO J. 2024 Sep 25;43(21):5169–85. doi: 10.1038/s44318-024-00251-w (PMC11535393; doi:10.1038/s44318-024-00251-w)
Supplement: Supplementary file 10 — Data Set EV1 [file 44318_2024_251_MOESM10_ESM.zip › EMBOJ-2024-117139R1-Data_Set_EV1-ds/penz047.gb]

LOCUS       pENZ047                 9294 bp ds-DNA     circular     21-DEC-2023
DEFINITION  .
FEATURES             Location/Qualifiers
     CDS             complement(637..705)
                     /label="LacZ alpha"
                     /ApEinfo_revcolor="#84b0dc"
                     /ApEinfo_fwdcolor="#84b0dc"
     primer_bind     776..793
                     /label="M13-fwd"
                     /ApEinfo_revcolor="#85dae9"
                     /ApEinfo_fwdcolor="#85dae9"
     misc_feature    819..1394
                     /label="HA Chr XI site III"
                     /ApEinfo_revcolor="#c6c9d1"
                     /ApEinfo_fwdcolor="#c6c9d1"
     terminator      complement(1433..1598)
                     /label="ADH1 terminator"
                     /ApEinfo_revcolor="#d6b295"
                     /ApEinfo_fwdcolor="#d6b295"
     misc_feature    complement(1647..2774)
                     /label="XdCrtE "
                     /ApEinfo_revcolor="#b1ff67"
                     /ApEinfo_fwdcolor="#b1ff67"
     CDS             complement(1647..2777)
                     /ApEinfo_revcolor="#84b0dc"
                     /ApEinfo_fwdcolor="#84b0dc"
                     /translation="MDYANILTAIPLEFTPQDDIVLLEPYHYLGKNPGKEIRSQLIEAFNYWLDVKKEDLEVIQNVVGMLHTASLLMDDVEDSSVLRRGSPVAHLIYGIPQTINTANYVYFLAYQEIFKLRPTPIPMPVIPPSSASLQSSVSSASSSSSASSENGGTSTPNSQIPFSKDTYLDKVITDEMLSLHRGQGLELFWRDSLTCPSEEEYVKMVLGKTGGLFRIAVRLMMAKSECDIDFVQLVNLISIYFQIRDDYMNLQSSEYAHNKNFAEDLTEGKFSFPTIHSIHANPSSRLVINTLQKKSTSPEILHHCVNYMRTETHSFEYTQEVLNTLSGALERELGRLQGEFAEANSKIDLGDVESEGRTGKNVKLEAILKKLADIPL*"
     None            complement(2777..3427)
                     /label="TDH3p"
                     /ApEinfo_revcolor="#d59687"
                     /ApEinfo_fwdcolor="#d59687"
     misc_feature    3428..3828
                     /label="TEF1p"
                     /ApEinfo_revcolor="#f58a5e"
                     /ApEinfo_fwdcolor="#f58a5e"
     misc_feature    3830..4753
                     /label="Enterobacter agglomerans CrtE"
                     /ApEinfo_revcolor="#75c6a9"
                     /ApEinfo_fwdcolor="#75c6a9"
     CDS             3830..4753
                     /label="Translation 3830-4753"
                     /translation="MVSGSKAGVSPHREIEVMRQSIDDHLAGLLPETDSQDIVSLAMREGVMAPGKRIRPLLMLLAARDLRYQGSMPTLLDLACAVELTHTASLMLDDMPCMDNAELRRGQPTTHKKFGESVAILASVGLLSKAFGLIAATGDLPGERRAQAVNELSTAVGVQGLVLGQFRDLNDAALDRTPDAILSTNHLKTGILFSAMLQIVAIASASSPSTRETLHAFALDFGQAFQLLDDLRDDHPETGKDRNKDAGKSTLVNRLGADAARQKLREHIDSADKHLTFACPQGGAIRQFMHLWFGHHLADWSPVMKIA*"
     misc_feature    4767..4956
                     /label="Cyc1t"
                     /ApEinfo_revcolor="#ff0000"
                     /ApEinfo_fwdcolor="#ff0000"
     primer_bind     complement(4973..4993)
                     /label="T7"
                     /ApEinfo_revcolor="#85dae9"
                     /ApEinfo_fwdcolor="#85dae9"
     primer_bind     complement(5002..5019)
                     /label="M13-fwd"
                     /ApEinfo_revcolor="#85dae9"
                     /ApEinfo_fwdcolor="#85dae9"
     None            5074..6905
                     /label="Hygromycin resistance gene"
                     /ApEinfo_revcolor="#f58a5e"
                     /ApEinfo_fwdcolor="#f58a5e"
     misc_recomb     complement(5114..5147)
                     /label="LoxP"
                     /ApEinfo_revcolor="#9eafd2"
                     /ApEinfo_fwdcolor="#9eafd2"
     misc_recomb     complement(6840..6873)
                     /label="LoxP"
                     /ApEinfo_revcolor="#9eafd2"
                     /ApEinfo_fwdcolor="#9eafd2"
     misc_feature    6906..7438
                     /label="HA Chr XI site III"
                     /ApEinfo_revcolor="#b7e6d7"
                     /ApEinfo_fwdcolor="#b7e6d7"
     primer_bind     complement(7467..7487)
                     /label="M13-rev"
                     /ApEinfo_revcolor="#85dae9"
                     /ApEinfo_fwdcolor="#85dae9"
     misc_binding    complement(7493..7515)
                     /label="LacO"
                     /ApEinfo_revcolor="#84b0dc"
                     /ApEinfo_fwdcolor="#84b0dc"
     promoter        complement(7519..7549)
                     /label="lac promoter"
                     /ApEinfo_revcolor="#c7b0e3"
                     /ApEinfo_fwdcolor="#c7b0e3"
     rep_origin      complement(7855..8537)
                     /label="ColE1 origin"
                     /ApEinfo_revcolor="#9eafd2"
                     /ApEinfo_fwdcolor="#9eafd2"
     CDS             complement(8635..9294)
                     /label="AmpR"
                     /ApEinfo_revcolor="#ffef86"
                     /ApEinfo_fwdcolor="#ffef86"
ORIGIN
        1 cattggaaaa cgttcttcgg ggcgaaaact ctcaaggatc ttaccgctgt tgagatccag
       61 ttcgatgtaa cccactcgtg cacccaactg atcttcagca tcttttactt tcaccagcgt
      121 ttctgggtga gcaaaaacag gaaggcaaaa tgccgcaaaa aagggaataa gggcgacacg
      181 gaaatgttga atactcatac tcttcctttt tcaatattat tgaagcattt atcagggtta
      241 ttgtctcatg agcggataca tatttgaatg tatttagaaa aataaacaaa taggggttcc
      301 gcgcacattt ccccgaaaag tgccacctga cgtctaagaa accattatta tcatgacatt
      361 aacctataaa aataggcgta tcacgaggcc ctttcgtctc gcgcgtttcg gtgatgacgg
      421 tgaaaacctc tgacacatgc agctcccgga gacggtcaca gcttgtctgt aagcggatgc
      481 cgggagcaga caagcccgtc agggcgcgtc agcgggtgtt ggcgggtgtc ggggctggct
      541 taactatgcg gcatcagagc agattgtact gagagtgcac catatgcggt gtgaaatacc
      601 gcacagatgc gtaaggagaa aataccgcat caggcgccat tcgccattca ggctgcgcaa
      661 ctgttgggaa gggcgatcgg tgcgggcctc ttcgctatta cgccagctgg cgaaaggggg
      721 atgtgctgca aggcgattaa gttgggtaac gccagggttt tcccagtcac gacgttgtaa
      781 aacgacggcc agtgccagcg gccgcgctga gggtttaata gttacttgct ctatgcgttt
      841 gcgcatcctc tttttacttt ttttttttca gtaaagccta agcataaatc gttttatacg
      901 tacgacacgt tcaacttttc ttggttagta gtggcaatct ctgcaataca tacagggagt
      961 catggtctat catcttgtcc aatcaaagaa gcatcggttc agatcgagca aactgtaggg
     1021 agaaaggaaa gtagaaatgc agagtgtgct atatgtccaa tctcggtttt gtagtttgga
     1081 tgtcattaga gatctaccac ccaaccggct gctttcatgt ggaacagaaa agaaatcggg
     1141 gcgcttcctc ttctgtattc ctttagttaa cgtttttatt cagccatcta accatcatac
     1201 ccccatacgg taacaaaacc tcttctaaga aaagaagtct ctgctcctcc gccatcttat
     1261 ttttattcgc tgcgcgcgtt tattgtcgca tcgctggcca gcaaaaaatt ggttgccttt
     1321 ttttacctaa aaaagacaca tctaactgat tagttttccg ttttaggata ttgacgccaa
     1381 gcgtgcgtct gattattaag tcctcagcga gctcgcatgg aatgcgtgcg atgagcgacc
     1441 tcatgctata cctgagaaag caacctgacc tacaggaaag agttactcaa gaataagaat
     1501 tttcgtttta aaacctaaga gtcactttaa aatttgtata cacttatttt ttttataact
     1561 tatttaataa taaaaatcat aaatcataag aaattcgctt atttagaaGT GTCAAcaacg
     1621 tatctaccaa cggaatgcgt gcgatGTTAC AGAGGGATAT CGGCtagctt tttcaggatc
     1681 gcttccaatt tgacgttctt ccccgttctt ccttccgact ctacgtctcc aagatcaatc
     1741 tttgagttag cttctgcgaa ctctccttga agccttccta gttctctctc gagtgcacct
     1801 gacaaggtgt tgaggacttc ctgagtatat tcgaatgagt gggtttctgt gcgcatgtag
     1861 tttacacagt ggtgaaggat ctcaggagag gtcgatttct tctgcaacgt attgatgacg
     1921 agtctcgatg aggggttggc atgaatcgag tggatagtgg gaaaactgaa ttttccttct
     1981 gtgaggtcct ctgcaaaatt cttattatgg gcatactcag aagactgaag gttcatatag
     2041 tcatccctga tctggaagta tattgagatc aagttgacaa gctggacaaa gtctatgtca
     2101 cattctgact ttgccatcat caatctgacc gctatacgga acaaacctcc cgtctttcca
     2161 agaaccattt tcacatattc ctcttcgcta ggacacgtca gactatctct ccagaatagc
     2221 tccaggcctt gccctctatg gagggaaagc atctcgtctg tgatcacttt atcaagatac
     2281 gtatctttcg agaacggaat ctgcgaatta ggagttgacg tgcccccgtt ttcagacgag
     2341 gccgaggagg aggaggatgc agaggagacg gatgattgaa gcgaagcaga tgaaggagga
     2401 attacaggca tgggtatcgg tgttgggcga agcttgaaga tctcttgata agccagaaag
     2461 tagacgtagt ttgcagtgtt tattgtctgc ggaatcccgt aaattagatg ggccacaggc
     2521 gacccacgcc tgaggaccga tgaatcctcc acatcgtcca ttaataagct agcggtatgt
     2581 agcatgccaa caacgttctg gatgacctcg agatcctcct tcttgacatc caaccaatag
     2641 ttgaaagcct cgatgagttg tgatcgaatt tcttttccag ggttctttcc taggtagtga
     2701 tacggttcaa ggagcacgat atcatcctga ggagtaaact cgagtggaat tgctgtgagg
     2761 atgttcgcgt aatccatcga aactaagttc ttggtgtttt aaaactaaaa aaaagactaa
     2821 ctataaaagt agaatttaag aagtttaaga aatagattta cagaattaca atcaatacct
     2881 accgtcttta tatacttatt agtcaagtag gggaataatt tcagggaact ggtttcaacc
     2941 ttttttttca gctttttcca aatcagagag agcagaaggt aatagaaggt gtaagaaaat
     3001 gagatagata catgcgtggg tcaattgcct tgtgtcatca tttactccag gcaggttgca
     3061 tcactccatt gaggttgtgc ccgttttttg cctgtttgtg cccctgttct ctgtagttgc
     3121 gctaagagaa tggacctatg aactgatggt tggtgaagaa aacaatattt tggtgctggg
     3181 attctttttt tttctggatg ccagcttaaa aagcgggctc cattatattt agtggatgcc
     3241 aggaataaac tgttcaccca gacacctacg atgttatata ttctgtgtaa cccgccccct
     3301 attttgggca tgtacgggtt acagcagaat taaaaggcta attttttgac taaataaagt
     3361 taggaaaatc actactatta attatttacg tattctttga aatggcagta ttgataatga
     3421 taaactcata gcttcaaaat gtttctactc cttttttact cttccagatt ttctcggact
     3481 ccgcgcatcg ccgtaccact tcaaaacacc caagcacagc atactaaatt tcccctcttt
     3541 cttcctctag ggtgtcgtta attacccgta ctaaaggttt ggaaaagaaa aaagagaccg
     3601 cctcgtttct ttttcttcgt cgaaaaaggc aataaaaatt tttatcacgt ttctttttct
     3661 tgaaaatttt ttttttgatt tttttctctt tcgatgacct cccattgata tttaagttaa
     3721 taaacggtct tcaatttctc aagtttcagt ttcatttttc ttgttctatt acaacttttt
     3781 ttacttcttg ctcattagaa agaaagcata gcaatctaat ctaagtttga tggtgagtgg
     3841 cagtaaagcg ggcgtttcgc ctcatcgcga aatagaagta atgagacaat ccattgacga
     3901 tcacctggct ggcctgttac ctgaaaccga cagccaggat atcgtcagcc ttgcgatgcg
     3961 tgaaggcgtc atggcacccg gtaaaCGGat ccgtccgctg ctgatgctgc tggccgcccg
     4021 cgacctccgc taccagggca gtatgcctac gctgctcgat ctcgcctgcg ccgttgaact
     4081 gacccatacc gcgtcgctga tgctcgacga catgccctgc atggacaacg ccgagctgcg
     4141 ccgcggtcag cccactaccc acaaaaaatt tggtgagagc gtggcgatcc ttgcctccgt
     4201 tgggctgctc tctaaagcct ttggtctgat cgccgccacc ggcgatctgc cgggggagag
     4261 gcgtgcccag gcggtcaacg agctctctac cgccgtgggc gtgcagggcc tggtactggg
     4321 gcagtttcgc gatcttaacg atgccgccct cgaccgtacc cctgacgcta tcctcagcac
     4381 caaccacctc aagaccggca ttctgttcag cgcgatgctg cagatcgtcg ccattgcttc
     4441 cgcctcgtcg ccgagcacgc gagagacgct gcacgccttc gccctcgact tcggccaggc
     4501 gtttcaactg ctggacgatc tgcgtgacga tcacccggaa accggtaaag atcgcaataa
     4561 ggacgcggga aaatcgacgc tggtcaaccg gctgggcgca gacgcggccc ggcaaaagct
     4621 gcgcgagcat attgattccg ccgacaaaca cctcactttt gcctgtccgc agggcggcgc
     4681 catccgacag tttatgcatc tgtggtttgg ccatcacctt gccgactggt caccgGTCAT
     4741 GAAAATCGCC TGACCcgcgt gcattcatcc gctctaaccg aaaaggaagg aGTTAGACAA
     4801 CCTGaagtct aggtccctat ttattttttt atagttatgt tagtattaag aacgttattt
     4861 atatttcaaa tttttctttt ttttctgtac agacgcgtgt acgcatgtaa cattatactg
     4921 aaaaccttgc ttgagaaggt tttgggacgc tcgaagatcg cgtcccaatt cgccctatag
     4981 tgagtcgtat tacgcgcgct cactggccgt cgttttacaa cgtcgtgact gggaaaaccc
     5041 tggcgttacc cctgcaggac tagtgctgag gcacagctga agcttcgtac gctgcaggtc
     5101 gacaaccctt aatataactt cgtataatgt atgctatacg aagttattag gtctagagat
     5161 ctgtttagct tgcctcgtcc ccgccgggtc acccggccag cgacatggag gcccagaata
     5221 ccctccttga cagtcttgac gtgcgcagct caggggcatg atgtgactgt cgcccgtaca
     5281 tttagcccat acatccccat gtataatcat ttgcatccat acattttgat ggccgcacgg
     5341 cgcgaagcaa aaattacggc tcctcgctgc agacctgcga gcagggaaac gctcccctca
     5401 cagacgcgtt gaattgtccc cacgccgcgc ccctgtagag aaatataaaa ggttaggatt
     5461 tgccactgag gttcttcttt catatacttc cttttaaaat cttgctagga tacagttctc
     5521 acatcacatc cgaacataaa caaccatggg taaaaagcct gaactcaccg cgacgtctgt
     5581 cgagaagttt ctgatcgaaa agttcgacag cgtctccgac ctgatgcagc tctcggaggg
     5641 cgaagaatct cgtgctttca gcttcgatgt aggagggcgt ggatatgtcc tgcgggtaaa
     5701 tagctgcgcc gatggtttct acaaagatcg ttatgtttat cggcactttg catcggccgc
     5761 gctcccgatt ccggaagtgc ttgacattgg ggaattcagc gagagcctga cctattgcat
     5821 ctcccgccgt gcacagggtg tcacgttgca agacctgcct gaaaccgaac tgcccgctgt
     5881 tctgcagccg gtcgcggagg caatggatgc gatcgctgcg gccgatctta gccagacgag
     5941 cgggttcggc ccattcggac cgcaaggaat cggtcaatac actacatggc gtgatttcat
     6001 atgcgcgatt gctgatcccc atgtgtatca ctggcaaact gtgatggacg acaccgtcag
     6061 tgcgtccgtc gcgcaggctc tcgatgagct gatgctttgg gccgaggact gccccgaagt
     6121 ccggcacctc gtgcacgcgg atttcggctc caacaatgtc ctgacggaca atggccgcat
     6181 aacagcggtc attgactgga gcgaggcgat gttcggggat tcccaatacg aggtcgccaa
     6241 catcttcttc tggaggccgt ggttggcttg tatggagcag cagacgcgct acttcgagcg
     6301 gaggcatccg gagcttgcag gatcgccgcg gctccgggcg tatatgctcc gcattggtct
     6361 tgaccaactc tatcagagct tggttgacgg caatttcgat gatgcagctt gggcgcaggg
     6421 tcgatgcgac gcaatcgtcc gatccggagc cgggactgtc gggcgtacac aaatcgcccg
     6481 cagaagcgcg gccgtctgga ccgatggctg tgtagaagta ctcgccgata gtggaaaccg
     6541 acgccccagc actcgtccga gggcaaagga ataatcagta ctgacaataa aaagattctt
     6601 gttttcaaga acttgtcatt tgtatagttt ttttatattg tagttgttct attttaatca
     6661 aatgttagcg tgatttatat tttttttcgc ctcgacatca tctgcccaga tgcgaagtta
     6721 agtgcgcaga aagtaatatc atgcgtcaat cgtatgtgaa tgctggtcgc tatactgctg
     6781 tcgattcgat actaacgccg ccatccagtg tcgaaaacga gctctcgaga acccttaata
     6841 taacttcgta taatgtatgc tatacgaagt tattaggtga tatcagatcc actagtggcc
     6901 tatgccgtgg attgagccag caatacagat cattattaaa ttgttttgta catgatgtta
     6961 gtatataatc gtaaagcttt tctaatatgt ataccttata catggaactc cacagaactt
     7021 gcaaacatac caaaaatccc ttattcttgt tcactcattt tacatcaaaa aataatattt
     7081 cagttattaa ggaaaataaa aaaatagatt agagaagcat tttgaagaaa tagtatattc
     7141 ttttattgaa cctaagagcg tgatattttt actcgaaata aaatacgaaa aatctatgca
     7201 ctcatctttc cgactactat tggctcctgc tcaaaaaaag agggaaaaaa agctccaaaa
     7261 ttctatcttt tcctatcgct cctgtcctat ccttattacg ttcattacta ttttaatact
     7321 atccattctt ttattttcag tctaaaaaaa acatttctca taacgggaaa agcaaaaaaa
     7381 tgtcaagctt atacatcaaa acaccactgc atgcattatc tgctggtccg gattctcaat
     7441 taagacctca gcgcggccgc cgtaatcatg gtcatagctg tttcctgtgt gaaattgtta
     7501 tccgctcaca attccacaca acatacgagc cggaagcata aagtgtaaag cctggggtgc
     7561 ctaatgagtg agctaactca cattaattgc gttgcgctca ctgcccgctt tccagtcggg
     7621 aaacctgtcg tgccagctgc attaatgaat cggccaacgc gcggggagag gcggtttgcg
     7681 tattgggcgc tcttccgctt cctcgctcac tgactcgctg cgctcggtcg ttcggctgcg
     7741 gcgagcggta tcagctcact caaaggcggt aatacggtta tccacagaat caggggataa
     7801 cgcaggaaag aacatgtgag caaaaggcca gcaaaaggcc aggaaccgta aaaaggccgc
     7861 gttgctggcg tttttccata ggctccgccc ccctgacgag catcacaaaa atcgacgctc
     7921 aagtcagagg tggcgaaacc cgacaggact ataaagatac caggcgtttc cccctggaag
     7981 ctccctcgtg cgctctcctg ttccgaccct gccgcttacc ggatacctgt ccgcctttct
     8041 cccttcggga agcgtggcgc tttctcaaag ctcacgctgt aggtatctca gttcggtgta
     8101 ggtcgttcgc tccaagctgg gctgtgtgca cgaacccccc gttcagcccg accgctgcgc
     8161 cttatccggt aactatcgtc ttgagtccaa cccggtaaga cacgacttat cgccactggc
     8221 agcagccact ggtaacagga ttagcagagc gaggtatgta ggcggtgcta cagagttctt
     8281 gaagtggtgg cctaactacg gctacactag aagaacagta tttggtatct gcgctctgct
     8341 gaagccagtt accttcggaa aaagagttgg tagctcttga tccggcaaac aaaccaccgc
     8401 tggtagcggt ggtttttttg tttgcaagca gcagattacg cgcagaaaaa aaggatctca
     8461 agaagatcct ttgatctttt ctacggggtc tgacgctcag tggaacgaaa actcacgtta
     8521 agggattttg gtcatgagat tatcaaaaag gatcttcacc tagatccttt taaattaaaa
     8581 atgaagtttt aaatcaatct aaagtatata tgagtaaact tggtctgaca gttaccaatg
     8641 cttaatcagt gaggcaccta tctcagcgat ctgtctattt cgttcatcca tagttgcctg
     8701 actccccgtc gtgtagataa ctacgatacg ggagggctta ccatctggcc ccagtgctgc
     8761 aatgataccg cgagacccac gctcaccggc tccagattta tcagcaataa accagccagc
     8821 cggaagggcc gagcgcagaa gtggtcctgc aactttatcc gcctccatcc agtctattaa
     8881 ttgttgccgg gaagctagag taagtagttc gccagttaat agtttgcgca acgttgttgc
     8941 cattgctaca ggcatcgtgg tgtcacgctc gtcgtttggt atggcttcat tcagctccgg
     9001 ttcccaacga tcaaggcgag ttacatgatc ccccatgttg tgcaaaaaag cggttagctc
     9061 cttcggtcct ccgatcgttg tcagaagtaa gttggccgca gtgttatcac tcatggttat
     9121 ggcagcactg cataattctc ttactgtcat gccatccgta agatgctttt ctgtgactgg
     9181 tgagtactca accaagtcat tctgagaata gtgtatgcgg cgaccgagtt gctcttgccc
     9241 ggcgtcaata cgggataata ccgcgccaca tagcagaact ttaaaagtgc tcat
//
