# Supplementary material for: Combining systems and synthetic biology for in vivo enzymology
Source: EMBO J. 2024 Sep 25;43(21):5169–85. doi: 10.1038/s44318-024-00251-w (PMC11535393; doi:10.1038/s44318-024-00251-w)
Supplement: Supplementary file 10 — Data Set EV1 [file 44318_2024_251_MOESM10_ESM.zip › EMBOJ-2024-117139R1-Data_Set_EV1-ds/penz057.gb]

LOCUS       pENZ057                 9082 bp ds-DNA     circular     21-DEC-2023
DEFINITION  .
FEATURES             Location/Qualifiers
     CDS             complement(637..705)
                     /label="LacZ alpha"
                     /ApEinfo_revcolor="#84b0dc"
                     /ApEinfo_fwdcolor="#84b0dc"
     primer_bind     776..793
                     /label="M13-fwd"
                     /ApEinfo_revcolor="#85dae9"
                     /ApEinfo_fwdcolor="#85dae9"
     misc_feature    818..1273
                     /label="Chr XII site V"
                     /ApEinfo_revcolor="#d6b295"
                     /ApEinfo_fwdcolor="#d6b295"
     terminator      complement(1312..1477)
                     /label="ADH1 terminator"
                     /ApEinfo_revcolor="#d6b295"
                     /ApEinfo_fwdcolor="#d6b295"
     misc_feature    complement(1527..2657)
                     /label="XdCrtE "
                     /ApEinfo_revcolor="#b1ff67"
                     /ApEinfo_fwdcolor="#b1ff67"
     CDS             complement(1527..2657)
                     /ApEinfo_revcolor="#84b0dc"
                     /ApEinfo_fwdcolor="#84b0dc"
                     /translation="MDYANILTAIPLEFTPQDDIVLLEPYHYLGKNPGKEIRSQLIEAFNYWLDVKKEDLEVIQNVVGMLHTASLLMDDVEDSSVLRRGSPVAHLIYGIPQTINTANYVYFLAYQEIFKLRPTPIPMPVIPPSSASLQSSVSSASSSSSASSENGGTSTPNSQIPFSKDTYLDKVITDEMLSLHRGQGLELFWRDSLTCPSEEEYVKMVLGKTGGLFRIAVRLMMAKSECDIDFVQLVNLISIYFQIRDDYMNLQSSEYAHNKNFAEDLTEGKFSFPTIHSIHANPSSRLVINTLQKKSTSPEILHHCVNYMRTETHSFEYTQEVLNTLSGALERELGRLQGEFAEANSKIDLGDVESEGRTGKNVKLEAILKKLADIPL*"
     promter         complement(2658..3307)
                     /label="THD3p"
                     /ApEinfo_revcolor="#ff9ccd"
                     /ApEinfo_fwdcolor="#ff9ccd"
     misc_feature    3308..3708
                     /label="TEF1p"
                     /ApEinfo_revcolor="#f58a5e"
                     /ApEinfo_fwdcolor="#f58a5e"
     misc_feature    3710..4633
                     /label="Enterobacter agglomerans CrtE"
                     /ApEinfo_revcolor="#75c6a9"
                     /ApEinfo_fwdcolor="#75c6a9"
     CDS             3710..4633
                     /label="Translation 3710-4633"
                     /translation="MVSGSKAGVSPHREIEVMRQSIDDHLAGLLPETDSQDIVSLAMREGVMAPGKRIRPLLMLLAARDLRYQGSMPTLLDLACAVELTHTASLMLDDMPCMDNAELRRGQPTTHKKFGESVAILASVGLLSKAFGLIAATGDLPGERRAQAVNELSTAVGVQGLVLGQFRDLNDAALDRTPDAILSTNHLKTGILFSAMLQIVAIASASSPSTRETLHAFALDFGQAFQLLDDLRDDHPETGKDRNKDAGKSTLVNRLGADAARQKLREHIDSADKHLTFACPQGGAIRQFMHLWFGHHLADWSPVMKIA*"
     misc_feature    4670..4859
                     /label="Cyc1t"
                     /ApEinfo_revcolor="#ff0000"
                     /ApEinfo_fwdcolor="#ff0000"
     primer_bind     complement(4877..4897)
                     /label="T7"
                     /ApEinfo_revcolor="#85dae9"
                     /ApEinfo_fwdcolor="#85dae9"
     primer_bind     complement(4906..4923)
                     /label="M13-fwd"
                     /ApEinfo_revcolor="#85dae9"
                     /ApEinfo_fwdcolor="#85dae9"
     misc_recomb     complement(4995..5028)
                     /label="LoxP"
                     /ApEinfo_revcolor="#9eafd2"
                     /ApEinfo_fwdcolor="#9eafd2"
     gene            5039..6467
                     /label="KanMX"
                     /ApEinfo_revcolor="#85dae9"
                     /ApEinfo_fwdcolor="#85dae9"
     misc_recomb     complement(6476..6509)
                     /label="LoxP"
                     /ApEinfo_revcolor="#9eafd2"
                     /ApEinfo_fwdcolor="#9eafd2"
     misc_feature    6551..7226
                     /label="Chr XII site V"
                     /ApEinfo_revcolor="#ff9ccd"
                     /ApEinfo_fwdcolor="#ff9ccd"
     primer_bind     complement(7255..7275)
                     /label="M13-rev"
                     /ApEinfo_revcolor="#85dae9"
                     /ApEinfo_fwdcolor="#85dae9"
     misc_binding    complement(7281..7303)
                     /label="LacO"
                     /ApEinfo_revcolor="#84b0dc"
                     /ApEinfo_fwdcolor="#84b0dc"
     promoter        complement(7307..7337)
                     /label="lac promoter"
                     /ApEinfo_revcolor="#c7b0e3"
                     /ApEinfo_fwdcolor="#c7b0e3"
     rep_origin      complement(7643..8325)
                     /label="ColE1 origin"
                     /ApEinfo_revcolor="#9eafd2"
                     /ApEinfo_fwdcolor="#9eafd2"
     CDS             complement(8423..9082)
                     /label="AmpR"
                     /ApEinfo_revcolor="#ffef86"
                     /ApEinfo_fwdcolor="#ffef86"
ORIGIN
        1 cattggaaaa cgttcttcgg ggcgaaaact ctcaaggatc ttaccgctgt tgagatccag
       61 ttcgatgtaa cccactcgtg cacccaactg atcttcagca tcttttactt tcaccagcgt
      121 ttctgggtga gcaaaaacag gaaggcaaaa tgccgcaaaa aagggaataa gggcgacacg
      181 gaaatgttga atactcatac tcttcctttt tcaatattat tgaagcattt atcagggtta
      241 ttgtctcatg agcggataca tatttgaatg tatttagaaa aataaacaaa taggggttcc
      301 gcgcacattt ccccgaaaag tgccacctga cgtctaagaa accattatta tcatgacatt
      361 aacctataaa aataggcgta tcacgaggcc ctttcgtctc gcgcgtttcg gtgatgacgg
      421 tgaaaacctc tgacacatgc agctcccgga gacggtcaca gcttgtctgt aagcggatgc
      481 cgggagcaga caagcccgtc agggcgcgtc agcgggtgtt ggcgggtgtc ggggctggct
      541 taactatgcg gcatcagagc agattgtact gagagtgcac catatgcggt gtgaaatacc
      601 gcacagatgc gtaaggagaa aataccgcat caggcgccat tcgccattca ggctgcgcaa
      661 ctgttgggaa gggcgatcgg tgcgggcctc ttcgctatta cgccagctgg cgaaaggggg
      721 atgtgctgca aggcgattaa gttgggtaac gccagggttt tcccagtcac gacgttgtaa
      781 aacgacggcc agtgccagcg gccgcgctga gggtttaatc aatctggcgg cttgagttct
      841 caacatgttt tattttttac ttatattgct ggtagggtaa aaaaatataa ctcctaggaa
      901 taggttgtct atatgttttt gtcttgcttc tataattgta acaaacaagg aaagggaaaa
      961 tactgggtgt aaaagccatt gagtcaagtt aggtcatccc ttttatacaa aatttttcaa
     1021 ttttttttcc aagattcttg tacgattaat tatttttttt ttgcgtccta cagcgtgatg
     1081 aaaatttcgc ctgctgcaag atgagcggga acgggcgaaa tgtgcacgcg cacaacttac
     1141 gaaacgcgga tgagtcactg acagccaccg cagaggttct gactcctact gagctctatt
     1201 ggaggtggca gaaccggtac cggaggaggc cgctataacc ggtttgaatt tattgtcaca
     1261 gtgtcacatc agcattaagt cctcagcgag ctcgcatgga atgcgtgcga tgagcgacct
     1321 catgctatac ctgagaaagc aacctgacct acaggaaaga gttactcaag aataagaatt
     1381 ttcgttttaa aacctaagag tcactttaaa atttgtatac acttattttt tttataactt
     1441 atttaataat aaaaatcata aatcataaga aattcgctta tttagaagtg tcaacaacgt
     1501 atctaccaac CGGAATGCGT GCGATGTTAC AGAGGGATAT CGGCtagctt tttcaggatc
     1561 gcttccaatt tgacgttctt ccccgttctt ccttccgact ctacgtctcc aagatcaatc
     1621 tttgagttag cttctgcgaa ctctccttga agccttccta gttctctctc gagtgcacct
     1681 gacaaggtgt tgaggacttc ctgagtatat tcgaatgagt gggtttctgt gcgcatgtag
     1741 tttacacagt ggtgaaggat ctcaggagag gtcgatttct tctgcaacgt attgatgacg
     1801 agtctcgatg aggggttggc atgaatcgag tggatagtgg gaaaactgaa ttttccttct
     1861 gtgaggtcct ctgcaaaatt cttattatgg gcatactcag aagactgaag gttcatatag
     1921 tcatccctga tctggaagta tattgagatc aagttgacaa gctggacaaa gtctatgtca
     1981 cattctgact ttgccatcat caatctgacc gctatacgga acaaacctcc cgtctttcca
     2041 agaaccattt tcacatattc ctcttcgcta ggacacgtca gactatctct ccagaatagc
     2101 tccaggcctt gccctctatg gagggaaagc atctcgtctg tgatcacttt atcaagatac
     2161 gtatctttcg agaacggaat ctgcgaatta ggagttgacg tgcccccgtt ttcagacgag
     2221 gccgaggagg aggaggatgc agaggagacg gatgattgaa gcgaagcaga tgaaggagga
     2281 attacaggca tgggtatcgg tgttgggcga agcttgaaga tctcttgata agccagaaag
     2341 tagacgtagt ttgcagtgtt tattgtctgc ggaatcccgt aaattagatg ggccacaggc
     2401 gacccacgcc tgaggaccga tgaatcctcc acatcgtcca ttaataagct agcggtatgt
     2461 agcatgccaa caacgttctg gatgacctcg agatcctcct tcttgacatc caaccaatag
     2521 ttgaaagcct cgatgagttg tgatcgaatt tcttttccag ggttctttcc taggtagtga
     2581 tacggttcaa ggagcacgat atcatcctga ggagtaaact cgagtggaat tgctgtgagg
     2641 atgttcgcgt aatccatcga aactaagttc ttggtgtttt aaaactaaaa aaaagactaa
     2701 ctataaaagt agaatttaag aagtttaaga aatagattta cagaattaca atcaatacct
     2761 accgtcttta tatacttatt agtcaagtag gggaataatt tcagggaact ggtttcaacc
     2821 ttttttttca gctttttcca aatcagagag agcagaaggt aatagaaggt gtaagaaaat
     2881 gagatagata catgcgtggg tcaattgcct tgtgtcatca tttactccag gcaggttgca
     2941 tcactccatt gaggttgtgc ccgttttttg cctgtttgtg cccctgttct ctgtagttgc
     3001 gctaagagaa tggacctatg aactgatggt tggtgaagaa aacaatattt tggtgctggg
     3061 attctttttt tttctggatg ccagcttaaa aagcgggctc cattatattt agtggatgcc
     3121 aggaataaac tgttcaccca gacacctacg atgttatata ttctgtgtaa cccgccccct
     3181 attttgggca tgtacgggtt acagcagaat taaaaggcta attttttgac taaataaagt
     3241 taggaaaatc actactatta attatttacg tattctttga aatggcagta ttgataatga
     3301 taaactcata gcttcaaaat gtttctactc cttttttact cttccagatt ttctcggact
     3361 ccgcgcatcg ccgtaccact tcaaaacacc caagcacagc atactaaatt tcccctcttt
     3421 cttcctctag ggtgtcgtta attacccgta ctaaaggttt ggaaaagaaa aaagagaccg
     3481 cctcgtttct ttttcttcgt cgaaaaaggc aataaaaatt tttatcacgt ttctttttct
     3541 tgaaaatttt ttttttgatt tttttctctt tcgatgacct cccattgata tttaagttaa
     3601 taaacggtct tcaatttctc aagtttcagt ttcatttttc ttgttctatt acaacttttt
     3661 ttacttcttg ctcattagaa agaaagcata gcaatctaat ctaagtttga tggtgagtgg
     3721 cagtaaagcg ggcgtttcgc ctcatcgcga aatagaagta atgagacaat ccattgacga
     3781 tcacctggct ggcctgttac ctgaaaccga cagccaggat atcgtcagcc ttgcgatgcg
     3841 tgaaggcgtc atggcacccg gtaaaCGGat ccgtccgctg ctgatgctgc tggccgcccg
     3901 cgacctccgc taccagggca gtatgcctac gctgctcgat ctcgcctgcg ccgttgaact
     3961 gacccatacc gcgtcgctga tgctcgacga catgccctgc atggacaacg ccgagctgcg
     4021 ccgcggtcag cccactaccc acaaaaaatt tggtgagagc gtggcgatcc ttgcctccgt
     4081 tgggctgctc tctaaagcct ttggtctgat cgccgccacc ggcgatctgc cgggggagag
     4141 gcgtgcccag gcggtcaacg agctctctac cgccgtgggc gtgcagggcc tggtactggg
     4201 gcagtttcgc gatcttaacg atgccgccct cgaccgtacc cctgacgcta tcctcagcac
     4261 caaccacctc aagaccggca ttctgttcag cgcgatgctg cagatcgtcg ccattgcttc
     4321 cgcctcgtcg ccgagcacgc gagagacgct gcacgccttc gccctcgact tcggccaggc
     4381 gtttcaactg ctggacgatc tgcgtgacga tcacccggaa accggtaaag atcgcaataa
     4441 ggacgcggga aaatcgacgc tggtcaaccg gctgggcgca gacgcggccc ggcaaaagct
     4501 gcgcgagcat attgattccg ccgacaaaca cctcactttt gcctgtccgc agggcggcgc
     4561 catccgacag tttatgcatc tgtggtttgg ccatcacctt gccgactggt caccgGTCAT
     4621 GAAAATCGCC TGACCCGCGT GCATTCATCC GCTgatcccg cgtgcattca tccgctctaa
     4681 ccgaaaagga aggagttaga caacctgaag tctaggtccc tatttatttt tttatagtta
     4741 tgttagtatt aagaacgtta tttatatttc aaatttttct tttttttctg tacagacgcg
     4801 tgtacgcatg taacattata ctgaaaacct tgcttgagaa ggttttggga cgctcgaaga
     4861 tcgcgtaccc aattcgccct atagtgagtc gtattacgcg cgctcactgg ccgtcgtttt
     4921 acaacgtcgt gactgggAAA ACCCTGGCGT TACCCCTGCA ggactagtgc tgaggcattg
     4981 ctatacgaag ttatataact tcgtataatg tatgctatac gaagttatta ggtctagtag
     5041 cttgcctcgt ccccgccggg tcacccggcc agcgacatgg aggcccagaa taccctcctt
     5101 gacagtcttg acgtgcgcag ctcaggggca tgatgtgact gtcgcccgta catttagccc
     5161 atacatcccc atgtataatc atttgcatcc atacattttg atggccgcac ggcgcgaagc
     5221 aaaaattacg gctcctcgct gcagacctgc gagcagggaa acgctcccct cacagacgcg
     5281 ttgaattgtc cccacgccgc gcccctgtag agaaatataa aaggttagga tttgccactg
     5341 aggttcttct ttcatatact tccttttaaa atcttgctag gatacagttc tcacatcaca
     5401 tccgaacata aacaaccatg ggtaaggaaa agactcacgt ttcgaggccg cgattaaatt
     5461 ccaacatgga tgctgattta tatgggtata aatgggctcg cgataatgtc gggcaatcag
     5521 gtgcgacaat ctatcgattg tatgggaagc ccgatgcgcc agagttgttt ctgaaacatg
     5581 gcaaaggtag cgttgccaat gatgttacag atgagatggt cagactaaac tggctgacgg
     5641 aatttatgcc tcttccgacc atcaagcatt ttatccgtac tcctgatgat gcatggttac
     5701 tcaccactgc gatccccggc aaaacagcat tccaggtatt agaagaatat cctgattcag
     5761 gtgaaaatat tgttgatgcg ctggcagtgt tcctgcgccg gttgcattcg attcctgttt
     5821 gtaattgtcc ttttaacagc gatcgcgtat ttcgtctcgc tcaggcgcaa tcacgaatga
     5881 ataacggttt ggttgatgcg agtgattttg atgacgagcg taatggctgg cctgttgaac
     5941 aagtctggaa agaaatgcat aagcttttgc cattctcacc ggattcagtc gtcactcatg
     6001 gtgatttctc acttgataac cttatttttg acgaggggaa attaataggt tgtattgatg
     6061 ttggacgagt cggaatcgca gaccgatacc aggatcttgc catcctatgg aactgcctcg
     6121 gtgagttttc tccttcatta cagaaacggc tttttcaaaa atatggtatt gataatcctg
     6181 atatgaataa attgcagttt catttgatgc tcgatgagtt tttctaatca gtactgacaa
     6241 taaaaagatt cttgttttca agaacttgtc atttgtatag tttttttata ttgtagttgt
     6301 tctattttaa tcaaatgtta gcgtgattta tatttttttt cgcctcgaca tcatctgccc
     6361 agatgcgaag ttaagtgcgc agaaagtaat atcatgcgtc aatcgtatgt gaatgctggt
     6421 cgctatactg ctgtcgattc gatactaacg ccgccatcca gtgtcgaaaa cgaacataac
     6481 ttcgtataat gtatgctata cgaagttatG AAGGCTTGCC ATTGGACAGG Actagtgctg
     6541 aggcattaat gcaactcaga agtttgacag caagcaagtt catcattcga actagcctta
     6601 ttgttttagt tcagtgacag cgaactgccg tactcgatgc tttatttctc acggtagagc
     6661 ggaagaacag ataggggcag cgtgagaaga gttagaaagt aaatttttat cacgtctgaa
     6721 gtattcttat tcataggaaa ttttgcaagg ttttttagct caataacggg ctaagttata
     6781 taaggtgttc acgcgatttt cttgttatgt atacctcttc tctgaggaat ggtactactg
     6841 tcctgatgta ggctccttaa attggtgggc aagaataact tatcgatatt ttgtatattg
     6901 gtcttggagt tcaccacgta atgcctgttt aagaccatca gttaactcta gtattatttg
     6961 gtcttggcta ctggccgttt gctattattc aagtcttttg tgccttcccg tcgggtaagg
     7021 gagttattta gggatacaga atctaacgaa aactaaatct caatgattaa ctctatttaa
     7081 tccttttttg aaaggcaaaa gaggtccctt gttcacttac aacgttctta gccaaattcg
     7141 cttatcactt actacttcac gatatacaga agtaaaaaca tataaaaaga tgtctgtttg
     7201 tttagccatc acaaaaggta tcgcagatta agacctcagc gcggccgccg taatcatggt
     7261 catagctgtt tcctgtgtga aattgttatc cgctcacaat tccacacaac atacgagccg
     7321 gaagcataaa gtgtaaagcc tggggtgcct aatgagtgag ctaactcaca ttaattgcgt
     7381 tgcgctcact gcccgctttc cagtcgggaa acctgtcgtg ccagctgcat taatgaatcg
     7441 gccaacgcgc ggggagaggc ggtttgcgta ttgggcgctc ttccgcttcc tcgctcactg
     7501 actcgctgcg ctcggtcgtt cggctgcggc gagcggtatc agctcactca aaggcggtaa
     7561 tacggttatc cacagaatca ggggataacg caggaaagaa catgtgagca aaaggccagc
     7621 aaaaggccag gaaccgtaaa aaggccgcgt tgctggcgtt tttccatagg ctccgccccc
     7681 ctgacgagca tcacaaaaat cgacgctcaa gtcagaggtg gcgaaacccg acaggactat
     7741 aaagatacca ggcgtttccc cctggaagct ccctcgtgcg ctctcctgtt ccgaccctgc
     7801 cgcttaccgg atacctgtcc gcctttctcc cttcgggaag cgtggcgctt tctcaaagct
     7861 cacgctgtag gtatctcagt tcggtgtagg tcgttcgctc caagctgggc tgtgtgcacg
     7921 aaccccccgt tcagcccgac cgctgcgcct tatccggtaa ctatcgtctt gagtccaacc
     7981 cggtaagaca cgacttatcg ccactggcag cagccactgg taacaggatt agcagagcga
     8041 ggtatgtagg cggtgctaca gagttcttga agtggtggcc taactacggc tacactagaa
     8101 gaacagtatt tggtatctgc gctctgctga agccagttac cttcggaaaa agagttggta
     8161 gctcttgatc cggcaaacaa accaccgctg gtagcggtgg tttttttgtt tgcaagcagc
     8221 agattacgcg cagaaaaaaa ggatctcaag aagatccttt gatcttttct acggggtctg
     8281 acgctcagtg gaacgaaaac tcacgttaag ggattttggt catgagatta tcaaaaagga
     8341 tcttcaccta gatcctttta aattaaaaat gaagttttaa atcaatctaa agtatatatg
     8401 agtaaacttg gtctgacagt taccaatgct taatcagtga ggcacctatc tcagcgatct
     8461 gtctatttcg ttcatccata gttgcctgac tccccgtcgt gtagataact acgatacggg
     8521 agggcttacc atctggcccc agtgctgcaa tgataccgcg agacccacgc tcaccggctc
     8581 cagatttatc agcaataaac cagccagccg gaagggccga gcgcagaagt ggtcctgcaa
     8641 ctttatccgc ctccatccag tctattaatt gttgccggga agctagagta agtagttcgc
     8701 cagttaatag tttgcgcaac gttgttgcca ttgctacagg catcgtggtg tcacgctcgt
     8761 cgtttggtat ggcttcattc agctccggtt cccaacgatc aaggcgagtt acatgatccc
     8821 ccatgttgtg caaaaaagcg gttagctcct tcggtcctcc gatcgttgtc agaagtaagt
     8881 tggccgcagt gttatcactc atggttatgg cagcactgca taattctctt actgtcatgc
     8941 catccgtaag atgcttttct gtgactggtg agtactcaac caagtcattc tgagaatagt
     9001 gtatgcggcg accgagttgc tcttgcccgg cgtcaatacg ggataatacc gcgccacata
     9061 gcagaacttt aaaagtgctc at
//
