# Supplementary material for: Combining systems and synthetic biology for in vivo enzymology
Source: EMBO J. 2024 Sep 25;43(21):5169–85. doi: 10.1038/s44318-024-00251-w (PMC11535393; doi:10.1038/s44318-024-00251-w)
Supplement: Supplementary file 10 — Data Set EV1 [file 44318_2024_251_MOESM10_ESM.zip › EMBOJ-2024-117139R1-Data_Set_EV1-ds/penz103.gb]

LOCUS       pENZ103                 9448 bp ds-DNA     circular     15-DEC-2023
DEFINITION  .
FEATURES             Location/Qualifiers
     misc_recomb     293..326
                     /label="FRT"
                     /ApEinfo_revcolor="#c7b0e3"
                     /ApEinfo_fwdcolor="#c7b0e3"
     misc_feature    365..935
                     /label="Chr XI site II"
                     /ApEinfo_revcolor="#f8d3a9"
                     /ApEinfo_fwdcolor="#f8d3a9"
     None            complement(969..1282)
                     /label="ADH1t"
                     /ApEinfo_revcolor="#c6c9d1"
                     /ApEinfo_fwdcolor="#c6c9d1"
     misc_feature    complement(1290..3038)
                     /label="BtCrtI"
                     /ApEinfo_revcolor="#85dae9"
                     /ApEinfo_fwdcolor="#85dae9"
     CDS             complement(1290..3038)
                     /ApEinfo_revcolor="#84b0dc"
                     /ApEinfo_fwdcolor="#84b0dc"
                     /translation="MSDQKKHIVVIGAGIGGTATAARLAREGFRVTVVEKNDFSGGRCSFIHHDGHRFDQGPSLYLMPKLFEDAFADLDERIGDHLDLLRCDNNYKVHFDDGDAVQLSSDLTKMKGELDRIEGPLGFGRFLDFMKETHVHYEQGTFIAIKRNFETIWDLIRLQYVPEIFRLHLFGKIYDRASKYFQTKKMRMAFTFQTMYMGMSPYDAPAVYSLLQYTEFAEGIWYPRGGFNMVVQKLESIASKKYGAEFRYQSPVAKINTVDKDKRVTGVTLESGEVIEADAVVCNADLVYAYHHLLPPCNWTKKTLASKKLTSSSISFYWSMSTKVPQLDVHNIFLAEAYKESFDEIFNDFGLPSEASFYVNVPSRIDESAAPPNKDSIIVLVPIGHMKSKTGNSAEENYPELVNRARKMVLEVIERRLGVNNFANLIEHEEVNDPSVWQSKFNLWRGSILGLSHDVFQVLWFRPSTKDSTNRYDNLFFVGASTHPGTGVPIVLAGSKLTSDQVCKSFGQNPLPRKLQDSQKKYAPEQTRKTESHWIYYCLACYFVTFLFFYFFPRDDTTTPASFINQLLPNVFQGQNSNDIRI*"
     promoter        complement(3041..3440)
                     /label="PGI1 promoter"
                     /ApEinfo_revcolor="#f58a5e"
                     /ApEinfo_fwdcolor="#f58a5e"
     promoter        3454..4434
                     /label="PGKp"
                     /ApEinfo_revcolor="#75c6a9"
                     /ApEinfo_fwdcolor="#75c6a9"
     None            4456..4791
                     /label="ADH2t"
                     /ApEinfo_revcolor="#b7e6d7"
                     /ApEinfo_fwdcolor="#b7e6d7"
     misc_recomb     complement(4832..4865)
                     /label="LoxP"
                     /ApEinfo_revcolor="#9eafd2"
                     /ApEinfo_fwdcolor="#9eafd2"
     gene            4876..6304
                     /label="KanMX"
                     /ApEinfo_revcolor="#85dae9"
                     /ApEinfo_fwdcolor="#85dae9"
     misc_recomb     complement(6313..6346)
                     /label="LoxP"
                     /ApEinfo_revcolor="#9eafd2"
                     /ApEinfo_fwdcolor="#9eafd2"
     misc_feature    6415..6952
                     /label="Chr XI site II"
                     /ApEinfo_revcolor="#c7b0e3"
                     /ApEinfo_fwdcolor="#c7b0e3"
     misc_recomb     complement(6995..7028)
                     /label="FRT"
                     /ApEinfo_revcolor="#c7b0e3"
                     /ApEinfo_fwdcolor="#c7b0e3"
     primer_bind     complement(7498..7515)
                     /label="M13-fwd"
                     /ApEinfo_revcolor="#85dae9"
                     /ApEinfo_fwdcolor="#85dae9"
ORIGIN
        1 taggggtcag tgttacaacc aattaaccaa ttctgaacat tatcgcgagc ccatttatac
       61 ctgaatatgg ctcataacac cccttgtttg cctggcggca gtagcgcggt ggtcccacct
      121 gaccccatgc cgaactcaga agtgaaacgc cgtagcgccg atggtagtgt ggggactccc
      181 catgcgagag tagggaactg ccaggcatca aataaaacga aaggctcagt cgaaagactg
      241 ggcctttcgc ccgggctaat tatggggtgt cgcccttatt cgactctata gtgaagttcc
      301 tattctctag aaagtatagg aacttctgaa gtggggattt aaatgcggcc gcgctgaggg
      361 tttaatgagg attttcgatg gagcaggatg aggagaaata gtaccacatg tatatatcca
      421 ttacaaaaag gtttatatac aattacaata gacccttgtt ggggtttctg aaaaaagaag
      481 tagtcgatgc catcggcaat aatacggaat tacgagaaac acaatcccga tccttttttg
      541 ggtaattact tcaccgattc taccgattta tcatgccaaa aaaaattcac cgtgggttct
      601 agaagtgccc tttgaggatt gtagccactc taacccacac ggcctcctta ctagctgact
      661 aaggtgacaa aaccgcaagg actggaaagt cgccactcat ctgaaaattc tcaagttttt
      721 cactactgag tttatgcttt cgaatttttt tgttcggtaa tagcacggcg gttcgattca
      781 attccgccgc tccgagcgat gctccgcaaa actcagtaat aagctttctg atggttcacc
      841 ccttttttag cacgcggggt gtaactcaac agaaaaatgt gccatagaac aagactaggc
      901 aaaagccaag gagcgtttgc catgaacttc cacaaattaa gtcctcagcg agctcgcatg
      961 gaatgcgttg tggtcataag agcgacctca tgctatacct gagaaagcaa cctgacctac
     1021 aggaaagagt tactcaagaa taagaatttt cgttttaaaa cctaagagtc actttaaaat
     1081 ttgtatacac ttattttttt tataacttat ttaataataa aaatcataaa tcataagaaa
     1141 ttcgcttatt tagaagtgtc aacaacgtat ctaccaacga tttgaccctt ttccatcttt
     1201 tcgtaaattt ctggcaaggt agacaagccg acaaccttga ttggagactt gaccaaacct
     1261 ctggcgaaga agtccaaagc ttctcgagtt tagatacgaa tatcgttaga gttctgacct
     1321 tggaagacgt ttggcaacaa ctgattaata aaagatgctg gagtagtagt gtcgtcacga
     1381 ggaaagaaat agaagaacaa gaaagtgaca aagtagcatg ccaggcagta ataaatccag
     1441 tgtgactcag tcttacgtgt ttgctcaggt gcatatttct tctgagagtc ctgcagctta
     1501 cgaggcaaag ggttttgacc gaatgactta cagacctggt cagaagtcag tttagaacct
     1561 gccaagacga ttgggacacc tgtaccaggg tgagttgatg caccgacgaa aaacagattg
     1621 tcataacggt tagtagagtc ctttgttgaa ggacggaacc acaaaacctg aaagacatca
     1681 tgtgacagac ccaggattga accacgccac aagttgaact tagattgcca gactgatggg
     1741 tcgttgacct cctcgtgttc gatcaagtta gcgaagttgt tgacacccaa acgacgctcg
     1801 atgacctcca agaccatctt acgagcacgg ttgaccaact ctgggtagtt ctcctctgct
     1861 gagttacctg tcttagactt catgtgacca attggaacca gaacgataat tgagtcctta
     1921 tttggaggtg ctgcagactc gtcgatacgt gaaggaacgt tgacgtagaa agatgcttca
     1981 gaaggcaaac cgaaatcgtt aaaaatctcg tcgaatgact ccttgtaagc ctcagccaag
     2041 aaaatgttgt ggacgtccaa ttgagggacc ttagtagaca ttgaccagta aaaagaaatt
     2101 gatgaagatg tcagtttctt agatgccaaa gtcttctttg tccagttgca aggtggcaac
     2161 aagtggtggt aagcgtagac caagtcagcg ttgcagacga cagcgtctgc ctcaatgact
     2221 tcaccagact ccaaagtgac accagtgaca cgcttgtctt tatcgacagt gttaatctta
     2281 gcgacaggag attggtaacg gaactcagca ccgtacttct tagaagcgat agactccaac
     2341 ttttggacga ccatgttgaa accaccacgt gggtaccaaa taccctctgc gaactctgta
     2401 tattgcaaca atgagtagac tgcaggtgcg tcgtaaggtg acatacccat gtacattgtt
     2461 tgaaaagtaa aagccatacg catctttttt gtttggaagt attttgatgc acggtcgtag
     2521 atcttaccga acaggtgcaa acgaaaaatc tctgggacgt actgcagacg gatcaggtcc
     2581 cagatagttt cgaagttacg cttgatagca atgaatgtac cctgctcgta gtggacgtgt
     2641 gtctctttca tgaaatccag gaaacgaccg aaacccagag gaccctcaat acggtccaac
     2701 tcacccttca tctttgtcag gtctgatgac aattggacag cgtcaccgtc gtcgaaatgg
     2761 actttgtaat tgttgtcaca acgcagcagg tccaagtggt caccgatacg ctcgtccagg
     2821 tcagcgaaag cgtcctcaaa caacttaggc atcaagtaca atgaaggacc ctggtcgaaa
     2881 cggtgaccgt cgtggtgaat gaaagagcaa cgaccaccag agaagtcgtt cttctcgacg
     2941 acagtgacac ggaaaccctc acgtgccaga cgtgctgctg ttgcagtacc accgatacca
     3001 gcaccgatga cgacaatgtg cttcttctga tcagacataa ttttaggctg gtatcttgat
     3061 tctaaatcga ttttgcaaga ctagaggaat atgtattaaa attcactgaa tgcaagtaaa
     3121 atattaagta aaagaaagca ttgattatga agaaaggacc tttttaagat atgagaacaa
     3181 tgagaaaagg aaaaatggga cgaaacaaat agggaaaatt ccgtctgtaa aaccaattgt
     3241 agtaacaaaa aacgctcatt tcaatagcaa aaaaatagaa taccgtcaat ggatatatat
     3301 agacacggga cattataaca acgtgcagat ggtgatgatt gcaaacccaa aaaattacca
     3361 gcttcctgta attccaggtt gagcgcgtgg cttcctataa tccaatacac ccacacccac
     3421 ccagatcgtg atttttgtta tccggttctt ttcagtacct tcaaagaatg gggtcttatc
     3481 ttgttttgca agtaccactg agcaggataa taatagaaat gataatatac tatagtagag
     3541 ataacgtcga tgacttccca tactgtaatt gcttttagtt gtgtattttt agtgtgcaag
     3601 tttctgtaaa tcgattaatt tttttttctt tcctcttttt attaacctta atttttattt
     3661 tagattcctg acttcaactc aagacgcaca gatattataa catctgcata ataggcattt
     3721 gcaagaatta ctcgtgagta aggaaagagt gaggaactat cgcatacctg catttaaaga
     3781 tgccgatttg ggcgcgaatc ctttattttg gcttcaccct catactatta tcagggccag
     3841 aaaaaggaag tgtttccctc cttcttgaat tgatgttacc ctcataaagc acgtggcctc
     3901 ttatcgagaa agaaattacc gtcgctcgtg atttgtttgc aaaaagaaca aaactgaaaa
     3961 aacccagaca cgctcgactt cctgtcttcc tattgattgc agcttccaat ttcgtcacac
     4021 aacaaggtcc tagcgacggc tcacaggttt tgtaacaagc aatcgaaggt tctggaatgg
     4081 cgggaaaggg tttagtacca catgctatga tgcccactgt gatctccaga gcaaagttcg
     4141 ttcgatcgta ctgttactct ctctctttca aacagaattg tccgaatcgt gtgacaacaa
     4201 cagcctgttc tcacacactc ttttcttcta accaaggggg tggtttagtt tagtagaacc
     4261 tcgtgaaact tacatttaca tatatataaa cttgcataaa ttggtcaatg caagaaatac
     4321 atatttggtc ttttctaatt cgtagttttt caagttctta gatgctttct ttttctcttt
     4381 tttacagatc atcaaggaag taattatcta ctttttacaa caaatataaa acaacttaag
     4441 cccgggaccg agctcgacac ttctaaataa gcggatctct tatgtcttta cgatttatag
     4501 ttttcattat caagcatgcc tatattagta tatagcatct ttagatgaca gtgttcgaag
     4561 tttcacgaat aaaagataat attctacttt ttgctcccac cgcgtttgct agcacgagta
     4621 aacaccatcc ctcgcctgtg agttgtaccc attcctctaa actgtagaca tggtagcttc
     4681 agcagtgttc gttatgtacg gcatcctcca acaaacagtc ggttatagtt tgtcctgctc
     4741 ctctgaatcg tctccctcga tatttctcat tttccttcgc atgccgagct ccctgcagga
     4801 ctagtgctga ggcattgcta tacgaagtta tataacttcg tataatgtat gctatacgaa
     4861 gttattaggt ctagtagctt gcctcgtccc cgccgggtca cccggccagc gacatggagg
     4921 cccagaatac cctccttgac agtcttgacg tgcgcagctc aggggcatga tgtgactgtc
     4981 gcccgtacat ttagcccata catccccatg tataatcatt tgcatccata cattttgatg
     5041 gccgcacggc gcgaagcaaa aattacggct cctcgctgca gacctgcgag cagggaaacg
     5101 ctcccctcac agacgcgttg aattgtcccc acgccgcgcc cctgtagaga aatataaaag
     5161 gttaggattt gccactgagg ttcttctttc atatacttcc ttttaaaatc ttgctaggat
     5221 acagttctca catcacatcc gaacataaac aaccatgggt aaggaaaaga ctcacgtttc
     5281 gaggccgcga ttaaattcca acatggatgc tgatttatat gggtataaat gggctcgcga
     5341 taatgtcggg caatcaggtg cgacaatcta tcgattgtat gggaagcccg atgcgccaga
     5401 gttgtttctg aaacatggca aaggtagcgt tgccaatgat gttacagatg agatggtcag
     5461 actaaactgg ctgacggaat ttatgcctct tccgaccatc aagcatttta tccgtactcc
     5521 tgatgatgca tggttactca ccactgcgat ccccggcaaa acagcattcc aggtattaga
     5581 agaatatcct gattcaggtg aaaatattgt tgatgcgctg gcagtgttcc tgcgccggtt
     5641 gcattcgatt cctgtttgta attgtccttt taacagcgat cgcgtatttc gtctcgctca
     5701 ggcgcaatca cgaatgaata acggtttggt tgatgcgagt gattttgatg acgagcgtaa
     5761 tggctggcct gttgaacaag tctggaaaga aatgcataag cttttgccat tctcaccgga
     5821 ttcagtcgtc actcatggtg atttctcact tgataacctt atttttgacg aggggaaatt
     5881 aataggttgt attgatgttg gacgagtcgg aatcgcagac cgataccagg atcttgccat
     5941 cctatggaac tgcctcggtg agttttctcc ttcattacag aaacggcttt ttcaaaaata
     6001 tggtattgat aatcctgata tgaataaatt gcagtttcat ttgatgctcg atgagttttt
     6061 ctaatcagta ctgacaataa aaagattctt gttttcaaga acttgtcatt tgtatagttt
     6121 ttttatattg tagttgttct attttaatca aatgttagcg tgatttatat tttttttcgc
     6181 ctcgacatca tctgcccaga tgcgaagtta agtgcgcaga aagtaatatc atgcgtcaat
     6241 cgtatgtgaa tgctggtcgc tatactgctg tcgattcgat actaacgccg ccatccagtg
     6301 tcgaaaacga acataacttc gtataatgta tgctatacga agttatgaag gcttgccatt
     6361 ggacagggga ctagtgctga ggcattaatc acacgactag cgctttcaga tattaaaaag
     6421 tttagatgta ggttttagcg gtaacagtta tataaatcgt gtttcttctc ttgatgaaac
     6481 aaaaaaatgc tagaaaaact ttgtcgtttc ttacttttgg tgcgctttgc agttttcgtg
     6541 gctagactta gaatcatttc tcctcagatt tcttgattaa agtttggtgc gaagccctac
     6601 tctaacattg gtgttcttct tttcattcac gcaagttaag tccaggaagg tgagcaaatg
     6661 ctcatccttc tgttcatgcg tgacggctga attatcctta tctggcgtac ccgtgcagcc
     6721 gtttccgtgc ctcggttcct ccgagatatc cttagggacc gccagggacc atgattgcgt
     6781 caactgttgt caccgctcca gaggatcctc tgtaaccttt tcaaccataa aaatagaaag
     6841 ggcacagggt tggggtattt gaattttttt tttgggtttt ttcgtattac ttattactta
     6901 ccttcttttc tatataattt tgtttttccc tggtagagcg gaatcttccc acattaagac
     6961 ctcagcgcgg ccgcaaattt aaataaaatg aagtgaagtt cctatacttt ctagagaata
     7021 ggaacttcta tagtgagtcg aataagggcg acacaaaatt tattctaaat gcataataaa
     7081 tactgataac atcttatagt ttgtattata ttttgtatta tcgttgacat gtataatttt
     7141 gatatcaaaa actgattttc cctttattat tttcgagatt tattttctta attctcttta
     7201 acaaactaga aatattgtat atacaaaaaa tcataaataa tagatgaata gtttaattat
     7261 aggtgttcat caatcgaaaa agcaacgtat cttatttaaa gtgcgttgct tttttctcat
     7321 ttataaggtt aaataattct catatatcaa gcaaagtgac aggcgccctt aaatattctg
     7381 acaaatgctc tttccctaaa ctccccccat aaaaaaaccc gccgaagcgg gtttttacgt
     7441 tatttgcgga ttaacgatta ctcgttatca gaaccgccca gggggcccga gcttaagact
     7501 ggccgtcgtt ttacaacaca gaaagagttt gtagaaacgc aaaaaggcca tccgtcaggg
     7561 gccttctgct tagtttgatg cctggcagtt ccctactctc gccttccgct tcctcgctca
     7621 ctgactcgct gcgctcggtc gttcggctgc ggcgagcggt atcagctcac tcaaaggcgg
     7681 taatacggtt atccacagaa tcaggggata acgcaggaaa gaacatgtga gcaaaaggcc
     7741 agcaaaaggc caggaaccgt aaaaaggccg cgttgctggc gtttttccat aggctccgcc
     7801 cccctgacga gcatcacaaa aatcgacgct caagtcagag gtggcgaaac ccgacaggac
     7861 tataaagata ccaggcgttt ccccctggaa gctccctcgt gcgctctcct gttccgaccc
     7921 tgccgcttac cggatacctg tccgcctttc tcccttcggg aagcgtggcg ctttctcata
     7981 gctcacgctg taggtatctc agttcggtgt aggtcgttcg ctccaagctg ggctgtgtgc
     8041 acgaaccccc cgttcagccc gaccgctgcg ccttatccgg taactatcgt cttgagtcca
     8101 acccggtaag acacgactta tcgccactgg cagcagccac tggtaacagg attagcagag
     8161 cgaggtatgt aggcggtgct acagagttct tgaagtggtg ggctaactac ggctacacta
     8221 gaagaacagt atttggtatc tgcgctctgc tgaagccagt taccttcgga aaaagagttg
     8281 gtagctcttg atccggcaaa caaaccaccg ctggtagcgg tggttttttt gtttgcaagc
     8341 agcagattac gcgcagaaaa aaaggatctc aagaagatcc tttgatcttt tctacggggt
     8401 ctgacgctca gtggaacgac gcgcgcgtaa ctcacgttaa gggattttgg tcatgagctt
     8461 gcgccgtccc gtcaagtcag cgtaatgctc tgcttttacc aatgcttaat cagtgaggca
     8521 cctatctcag cgatctgtct atttcgttca tccatagttg cctgactccc cgtcgtgtag
     8581 ataactacga tacgggaggg cttaccatct ggccccagcg ctgcgatgat accgcgagaa
     8641 ccacgctcac cggctccgga tttatcagca ataaaccagc cagccggaag ggccgagcgc
     8701 agaagtggtc ctgcaacttt atccgcctcc atccagtcta ttaattgttg ccgggaagct
     8761 agagtaagta gttcgccagt taatagtttg cgcaacgttg ttgccatcgc tacaggcatc
     8821 gtggtgtcac gctcgtcgtt tggtatggct tcattcagct ccggttccca acgatcaagg
     8881 cgagttacat gatcccccat gttgtgcaaa aaagcggtta gctccttcgg tcctccgatc
     8941 gttgtcagaa gtaagttggc cgcagtgtta tcactcatgg ttatggcagc actgcataat
     9001 tctcttactg tcatgccatc cgtaagatgc ttttctgtga ctggtgagta ctcaaccaag
     9061 tcattctgag aatagtgtat gcggcgaccg agttgctctt gcccggcgtc aatacgggat
     9121 aataccgcgc cacatagcag aactttaaaa gtgctcatca ttggaaaacg ttcttcgggg
     9181 cgaaaactct caaggatctt accgctgttg agatccagtt cgatgtaacc cactcgtgca
     9241 cccaactgat cttcagcatc ttttactttc accagcgttt ctgggtgagc aaaaacagga
     9301 aggcaaaatg ccgcaaaaaa gggaataagg gcgacacgga aatgttgaat actcatattc
     9361 ttcctttttc aatattattg aagcatttat cagggttatt gtctcatgag cggatacata
     9421 tttgaatgta tttagaaaaa taaacaaa
//
