# Supplementary material for: Combining systems and synthetic biology for in vivo enzymology
Source: EMBO J. 2024 Sep 25;43(21):5169–85. doi: 10.1038/s44318-024-00251-w (PMC11535393; doi:10.1038/s44318-024-00251-w)
Supplement: Supplementary file 10 — Data Set EV1 [file 44318_2024_251_MOESM10_ESM.zip › EMBOJ-2024-117139R1-Data_Set_EV1-ds/penz012.gb]

LOCUS       pENZ012                 5945 bp ds-DNA     circular     15-DEC-2023
DEFINITION  .
FEATURES             Location/Qualifiers
     CDS             complement(637..705)
                     /label="LacZ alpha"
                     /ApEinfo_revcolor="#84b0dc"
                     /ApEinfo_fwdcolor="#84b0dc"
     None            720..1251
                     /label="Chr X site II"
                     /ApEinfo_revcolor="#84b0dc"
                     /ApEinfo_fwdcolor="#84b0dc"
     primer_bind     1266..1283
                     /label="M13-fwd"
                     /ApEinfo_revcolor="#85dae9"
                     /ApEinfo_fwdcolor="#85dae9"
     promoter        1285..1684
                     /label="PGI1 promoter"
                     /ApEinfo_revcolor="#f58a5e"
                     /ApEinfo_fwdcolor="#f58a5e"
     misc_feature    1686..2615
                     /label="PaCrtB"
                     /ApEinfo_revcolor="#ff9ccd"
                     /ApEinfo_fwdcolor="#ff9ccd"
     CDS             1686..2615
                     /label="Translation 1686-2615"
                     /translation="MNNPSLLNHAVETMAVGSKSFATASKLFDAKTRRSVLMLYAWCRHCDDVIDDQTLGFQARQPALQTPEQRLMQLEMKTRQAYAGSQMHEPAFAAFQEVAMAHDIAPAYAFDHLEGFAMDVREAQYSQLDDTLRYCYHVAGVVGLMMAQIMGVRDNATLDRACDLGLAFQLTNIARDIVDDAHAGRCYLPASWLEHEGLNKENYAAPENRQALSRIARRLVQEAEPYYLSATAGLAGLPLRSAWAIATAKQVYRKIGVKVEQAGQQAWDQRQSTTTPEKLTLLLAASGQALTSRMRAHPPRPAHLWQRPL*"
     misc_feature    2621..2853
                     /label="Cyc1t"
                     /ApEinfo_revcolor="#d59687"
                     /ApEinfo_fwdcolor="#d59687"
     primer_bind     complement(2867..2887)
                     /label="M13-rev"
                     /ApEinfo_revcolor="#85dae9"
                     /ApEinfo_fwdcolor="#85dae9"
     misc_binding    complement(2893..2915)
                     /label="LacO"
                     /ApEinfo_revcolor="#84b0dc"
                     /ApEinfo_fwdcolor="#84b0dc"
     promoter        complement(2919..2949)
                     /label="lac promoter"
                     /ApEinfo_revcolor="#c7b0e3"
                     /ApEinfo_fwdcolor="#c7b0e3"
     None            complement(3091..3765)
                     /label="TRP1"
                     /ApEinfo_revcolor="#d6b295"
                     /ApEinfo_fwdcolor="#d6b295"
     None            3817..4274
                     /label="Chr X site II"
                     /ApEinfo_revcolor="#f58a5e"
                     /ApEinfo_fwdcolor="#f58a5e"
     rep_origin      complement(4506..5188)
                     /label="ColE1 origin"
                     /ApEinfo_revcolor="#9eafd2"
                     /ApEinfo_fwdcolor="#9eafd2"
     CDS             complement(5286..5945)
                     /label="AmpR"
                     /ApEinfo_revcolor="#ffef86"
                     /ApEinfo_fwdcolor="#ffef86"
ORIGIN
        1 cattggaaaa cgttcttcgg ggcgaaaact ctcaaggatc ttaccgctgt tgagatccag
       61 ttcgatgtaa cccactcgtg cacccaactg atcttcagca tcttttactt tcaccagcgt
      121 ttctgggtga gcaaaaacag gaaggcaaaa tgccgcaaaa aagggaataa gggcgacacg
      181 gaaatgttga atactcatac tcttcctttt tcaatattat tgaagcattt atcagggtta
      241 ttgtctcatg agcggataca tatttgaatg tatttagaaa aataaacaaa taggggttcc
      301 gcgcacattt ccccgaaaag tgccacctga cgtctaagaa accattatta tcatgacatt
      361 aacctataaa aataggcgta tcacgaggcc ctttcgtctc gcgcgtttcg gtgatgacgg
      421 tgaaaacctc tgacacatgc agctcccgga gacggtcaca gcttgtctgt aagcggatgc
      481 cgggagcaga caagcccgtc agggcgcgtc agcgggtgtt ggcgggtgtc ggggctggct
      541 taactatgcg gcatcagagc agattgtact gagagtgcac catatgcggt gtgaaatacc
      601 gcacagatgc gtaaggagaa aataccgcat caggcgccat tcgccattca ggctgcgcaa
      661 ctgttgggaa gggcgatcgg tgcgggcctc ttcgctatta cgccagggcc tttatggccc
      721 gtctatgagg agactgttag ttggatatca gtaatgagac gaaaaagctc gaaatgaatg
      781 gatatattct ttttgctact ggcaactgtt gaatatttaa tgttaaaaca aactaactga
      841 ggtatattcg tatctgtatg tacacatata ctatatacag gaaaagataa gcaagagaga
      901 ggatatcaac tacgagagcg atcgattata tatcaaaagc tgtccgcttt gccacccata
      961 atcggcgctt agtttcggag ttcaatcata attctaccac cttacactca acttactctt
     1021 taactcctat agtataatat cgccactgac cccatattaa aaaaattttt ttgctcgatc
     1081 ttctatcctc tttaggttaa ttgtcgctgt tattgtctag attttttctc ggagatggcg
     1141 catctatttg ccgtcaaaag atcctctcat accatattaa gtaaattgcc tccatttctt
     1201 tttcctcggg cagagaaact cgcaggcaac ttgctctcga agtggtcacg tcccagtcac
     1261 gacgttgtaa aacgacggcc agtgtaacaa aaatcacgat ctgggtgggt gtgggtgtat
     1321 tggattatag gaagccacgc gctcaacctg gaattacagg aagctggtaa ttttttgggt
     1381 ttgcaatcat caccatctgc acgttgttat aatgtcccgt gtctatatat atccattgac
     1441 ggtattctat ttttttgcta ttgaaatgag cgttttttgt tactacaatt ggttttacag
     1501 acggaatttt ccctatttgt ttcgtcccat ttttcctttt ctcattgttc tcatatctta
     1561 aaaaggtcct ttcttcataa tcaatgcttt cttttactta atattttact tgcattcagt
     1621 gaattttaat acatattcct ctagtcttgc aaaatcgatt tagaatcaag ataccagcct
     1681 aaaagatgaa taaccccagt ttgctaaacc atgctgtaga aacgatggcc gtgggtagca
     1741 agtcctttgc tacagcttca aaactttttg acgccaagac aagaaggagt gtcctgatgc
     1801 tgtacgcttg gtgccgtcat tgtgacgacg taattgacga tcaaactctt ggattccagg
     1861 caagacaacc agcccttcaa actccagagc aaagactgat gcaattagaa atgaaaacac
     1921 gtcaagcgta tgccgggagt cagatgcatg agcctgcctt tgcagccttt caggaagttg
     1981 ccatggcgca cgatatagct cccgcttacg cctttgacca tctggaaggc tttgccatgg
     2041 acgtccgtga agcccagtac agtcagcttg atgatacttt acgttactgt taccacgtcg
     2101 ccggtgtagt aggactaatg atggcacaaa tcatgggagt aagagataat gcgacattag
     2161 acagggcctg cgacttaggt cttgcatttc aacttacaaa tattgcccgt gatatagttg
     2221 atgatgcaca cgccgggcgt tgttatctac ccgcttcctg gctagaacat gaagggttga
     2281 ataaggagaa ttatgctgcg ccagaaaata ggcaggcatt gagcaggatc gcgcgtcgtc
     2341 tagtgcagga ggcagaacca tactacctgt cagcgaccgc agggcttgca ggtctacctt
     2401 tgcgtagcgc ctgggcgata gccaccgcta aacaagttta caggaaaatt ggtgtgaaag
     2461 ttgagcaagc aggtcagcaa gcgtgggatc aacgtcaatc caccaccacg ccagagaaat
     2521 taaccttact actggcggcc tccgggcaag cattaacatc caggatgagg gcacatcccc
     2581 ccaggcctgc tcatctatgg cagaggccgc tttaatgcag tcatgtaatt agttatgtca
     2641 cgcttacatt cacgccctcc ccccacatcc gctctaaccg aaaaggaagg agttagacaa
     2701 cctgaagtct aggtccctat ttattttttt atagttatgt tagtattaag aacgttattt
     2761 atatttcaaa tttttctttt ttttctgtac aaacgcgtgt acgcatgtaa cattatactg
     2821 aaaaccttgc ttgagaaggt tttgggacgc tcgagcttgg cgtaatcatg gtcatagctg
     2881 tttcctgtgt gaaattgtta tccgctcaca attccacaca acatacgagc cggaagcata
     2941 aagtgtaaag cctggggtgc ctaatgagtg agctaactca cattaattgc gttgcgctca
     3001 ctgcccgctt tccagtcggg aaacctgtcg tgccagcaga tctgggcaag tgcacaaaca
     3061 atacttaaat aaatactact cagtaataac ctatttctta gcatttttga cgaaatttgc
     3121 tattttgtta gagtctttta caccatttgt ctccacacct ccgcttacat caacaccaat
     3181 aacgccattt aatctaagcg catcaccaac attttctggc gtcagtccac cagctaacat
     3241 aaaatgtaaa ctttcggggc tctcttgcct tccaacccag tcagaaatcg agttccaatc
     3301 caaaagttca cctgtcccac ctgcttctga atcaaacaag ggaataaacg aatgaggttt
     3361 ctgtgaagct gcactgagta gtatgttgca gtcttttgga aatacgagtc ttttaataac
     3421 tggcaaaccg aggaactctt ggtattcttg ccacgactca tctccatgca gttggacgat
     3481 atcaatgccg taatcattga ccagagccaa aacatcctcc ttaggttgat tacgaaacac
     3541 gccaaccaag tatttcggag tgcctgaact atttttatat gcttttacaa gacttgaaat
     3601 tttccttgca ataaccgggt caattgttct ctttctattg ggcacacata taatacccag
     3661 caagtcagca tcggaatcta gagcacattc tgcggcctct gtgctctgca agccgcaaac
     3721 tttcaccaat ggaccagaac tacctgtgaa attaataaca gacatactcc aagctgcctt
     3781 tgtgtgctta atcacggtat atatactcac gtgctctacc catctatgct gaagatttat
     3841 catactattc ctccgctcgt ttcttttttc agtgaggtgt gtcgtgaaag aaaacccaca
     3901 attaaacttt caacaaccgg gcgactagga agagagtagt gggcgcggat gacgaaggct
     3961 aaggtcactt cttcgtttcc tttattgggg tttccgtgta gccttcccct gaatagtgtg
     4021 ggacgtttta tgagaagccg taagaaatag gcaaattgag ttatgacaag tagacatgat
     4081 gccgcagcct tgcctgactt tacgtctcct tcatgaataa gtttttctat cgagttcttt
     4141 tccttttttc gccttaatta gctcaattaa gcctgtcctc actacttttc tttttcttat
     4201 cggctttgtg ccacacctaa ccttcgaatg ctgttttatt ccgttcttac atgggatggt
     4261 aatgccttgg cgagggccat aaaggccctg cattaatgaa tcggccaacg cgcggggaga
     4321 ggcggtttgc gtattgggcg ctcttccgct tcctcgctca ctgactcgct gcgctcggtc
     4381 gttcggctgc ggcgagcggt atcagctcac tcaaaggcgg taatacggtt atccacagaa
     4441 tcaggggata acgcaggaaa gaacatgtga gcaaaaggcc agcaaaaggc caggaaccgt
     4501 aaaaaggccg cgttgctggc gtttttccat aggctccgcc cccctgacga gcatcacaaa
     4561 aatcgacgct caagtcagag gtggcgaaac ccgacaggac tataaagata ccaggcgttt
     4621 ccccctggaa gctccctcgt gcgctctcct gttccgaccc tgccgcttac cggatacctg
     4681 tccgcctttc tcccttcggg aagcgtggcg ctttctcaaa gctcacgctg taggtatctc
     4741 agttcggtgt aggtcgttcg ctccaagctg ggctgtgtgc acgaaccccc cgttcagccc
     4801 gaccgctgcg ccttatccgg taactatcgt cttgagtcca acccggtaag acacgactta
     4861 tcgccactgg cagcagccac tggtaacagg attagcagag cgaggtatgt aggcggtgct
     4921 acagagttct tgaagtggtg gcctaactac ggctacacta gaagaacagt atttggtatc
     4981 tgcgctctgc tgaagccagt taccttcgga aaaagagttg gtagctcttg atccggcaaa
     5041 caaaccaccg ctggtagcgg tggttttttt gtttgcaagc agcagattac gcgcagaaaa
     5101 aaaggatctc aagaagatcc tttgatcttt tctacggggt ctgacgctca gtggaacgaa
     5161 aactcacgtt aagggatttt ggtcatgaga ttatcaaaaa ggatcttcac ctagatcctt
     5221 ttaaattaaa aatgaagttt taaatcaatc taaagtatat atgagtaaac ttggtctgac
     5281 agttaccaat gcttaatcag tgaggcacct atctcagcga tctgtctatt tcgttcatcc
     5341 atagttgcct gactccccgt cgtgtagata actacgatac gggagggctt accatctggc
     5401 cccagtgctg caatgatacc gcgagaccca cgctcaccgg ctccagattt atcagcaata
     5461 aaccagccag ccggaagggc cgagcgcaga agtggtcctg caactttatc cgcctccatc
     5521 cagtctatta attgttgccg ggaagctaga gtaagtagtt cgccagttaa tagtttgcgc
     5581 aacgttgttg ccattgctac aggcatcgtg gtgtcacgct cgtcgtttgg tatggcttca
     5641 ttcagctccg gttcccaacg atcaaggcga gttacatgat cccccatgtt gtgcaaaaaa
     5701 gcggttagct ccttcggtcc tccgatcgtt gtcagaagta agttggccgc agtgttatca
     5761 ctcatggtta tggcagcact gcataattct cttactgtca tgccatccgt aagatgcttt
     5821 tctgtgactg gtgagtactc aaccaagtca ttctgagaat agtgtatgcg gcgaccgagt
     5881 tgctcttgcc cggcgtcaat acgggataat accgcgccac atagcagaac tttaaaagtg
     5941 ctcat
//
