# Supplementary material for: Combining systems and synthetic biology for in vivo enzymology
Source: EMBO J. 2024 Sep 25;43(21):5169–85. doi: 10.1038/s44318-024-00251-w (PMC11535393; doi:10.1038/s44318-024-00251-w)
Supplement: Supplementary file 10 — Data Set EV1 [file 44318_2024_251_MOESM10_ESM.zip › EMBOJ-2024-117139R1-Data_Set_EV1-ds/penz011-flag.gb]

LOCUS       pENZ011-FLAG            6369 bp ds-DNA     circular     15-DEC-2023
DEFINITION  .
FEATURES             Location/Qualifiers
     CDS             complement(637..705)
                     /label="LacZ alpha"
                     /ApEinfo_revcolor="#84b0dc"
                     /ApEinfo_fwdcolor="#84b0dc"
     None            720..1251
                     /label="Chr X site II"
                     /ApEinfo_revcolor="#84b0dc"
                     /ApEinfo_fwdcolor="#84b0dc"
     primer_bind     1266..1283
                     /label="M13-fwd"
                     /ApEinfo_revcolor="#85dae9"
                     /ApEinfo_fwdcolor="#85dae9"
     misc_feature    1285..2084
                     /label="PDC1p"
                     /ApEinfo_revcolor="#b1ff67"
                     /ApEinfo_fwdcolor="#b1ff67"
     misc_feature    2086..3039
                     /label="PaCrtB "
                     /ApEinfo_revcolor="#ff9ccd"
                     /ApEinfo_fwdcolor="#ff9ccd"
     CDS             2086..3039
                     /label="Translation 2086-3039"
                     /translation="MNNPSLLNHAVETMAVGSKSFATASKLFDAKTRRSVLMLYAWCRHCDDVIDDQTLGFQARQPALQTPEQRLMQLEMKTRQAYAGSQMHEPAFAAFQEVAMAHDIAPAYAFDHLEGFAMDVREAQYSQLDDTLRYCYHVAGVVGLMMAQIMGVRDNATLDRACDLGLAFQLTNIARDIVDDAHAGRCYLPASWLEHEGLNKENYAAPENRQALSRIARRLVQEAEPYYLSATAGLAGLPLRSAWAIATAKQVYRKIGVKVEQAGQQAWDQRQSTTTPEKLTLLLAASGQALTSRMRAHPPRPAHLWQRPLDYKDDDDK*"
     CDS             3013..3036
                     /label="FLAG"
                     /ApEinfo_revcolor="#faac61"
                     /ApEinfo_fwdcolor="#faac61"
     misc_feature    3045..3277
                     /label="Cyc1t"
                     /ApEinfo_revcolor="#d59687"
                     /ApEinfo_fwdcolor="#d59687"
     primer_bind     complement(3291..3311)
                     /label="M13-rev"
                     /ApEinfo_revcolor="#85dae9"
                     /ApEinfo_fwdcolor="#85dae9"
     misc_binding    complement(3317..3339)
                     /label="LacO"
                     /ApEinfo_revcolor="#84b0dc"
                     /ApEinfo_fwdcolor="#84b0dc"
     promoter        complement(3343..3373)
                     /label="lac promoter"
                     /ApEinfo_revcolor="#c7b0e3"
                     /ApEinfo_fwdcolor="#c7b0e3"
     None            complement(3515..4189)
                     /label="TRP1"
                     /ApEinfo_revcolor="#d6b295"
                     /ApEinfo_fwdcolor="#d6b295"
     None            4241..4698
                     /label="Chr X site II"
                     /ApEinfo_revcolor="#f58a5e"
                     /ApEinfo_fwdcolor="#f58a5e"
     rep_origin      complement(4930..5612)
                     /label="ColE1 origin"
                     /ApEinfo_revcolor="#9eafd2"
                     /ApEinfo_fwdcolor="#9eafd2"
     CDS             complement(5710..6369)
                     /label="AmpR"
                     /ApEinfo_revcolor="#ffef86"
                     /ApEinfo_fwdcolor="#ffef86"
ORIGIN
        1 cattggaaaa cgttcttcgg ggcgaaaact ctcaaggatc ttaccgctgt tgagatccag
       61 ttcgatgtaa cccactcgtg cacccaactg atcttcagca tcttttactt tcaccagcgt
      121 ttctgggtga gcaaaaacag gaaggcaaaa tgccgcaaaa aagggaataa gggcgacacg
      181 gaaatgttga atactcatac tcttcctttt tcaatattat tgaagcattt atcagggtta
      241 ttgtctcatg agcggataca tatttgaatg tatttagaaa aataaacaaa taggggttcc
      301 gcgcacattt ccccgaaaag tgccacctga cgtctaagaa accattatta tcatgacatt
      361 aacctataaa aataggcgta tcacgaggcc ctttcgtctc gcgcgtttcg gtgatgacgg
      421 tgaaaacctc tgacacatgc agctcccgga gacggtcaca gcttgtctgt aagcggatgc
      481 cgggagcaga caagcccgtc agggcgcgtc agcgggtgtt ggcgggtgtc ggggctggct
      541 taactatgcg gcatcagagc agattgtact gagagtgcac catatgcggt gtgaaatacc
      601 gcacagatgc gtaaggagaa aataccgcat caggcgccat tcgccattca ggctgcgcaa
      661 ctgttgggaa gggcgatcgg tgcgggcctc ttcgctatta cgccagggcc tttatggccc
      721 gtctatgagg agactgttag ttggatatca gtaatgagac gaaaaagctc gaaatgaatg
      781 gatatattct ttttgctact ggcaactgtt gaatatttaa tgttaaaaca aactaactga
      841 ggtatattcg tatctgtatg tacacatata ctatatacag gaaaagataa gcaagagaga
      901 ggatatcaac tacgagagcg atcgattata tatcaaaagc tgtccgcttt gccacccata
      961 atcggcgctt agtttcggag ttcaatcata attctaccac cttacactca acttactctt
     1021 taactcctat agtataatat cgccactgac cccatattaa aaaaattttt ttgctcgatc
     1081 ttctatcctc tttaggttaa ttgtcgctgt tattgtctag attttttctc ggagatggcg
     1141 catctatttg ccgtcaaaag atcctctcat accatattaa gtaaattgcc tccatttctt
     1201 tttcctcggg cagagaaact cgcaggcaac ttgctctcga agtggtcacg tcccagtcac
     1261 gacgttgtaa aacgacggcc agtgcatgcg actgggtgag catatgttcc gctgatgtga
     1321 tgtgcaagat aaacaagcaa gacagaaact aacttcttct tcatgtaata aacacacccc
     1381 gcgtttattt acctatcttt aaacttcaac accttatatc ataactaata tttcttgaga
     1441 taagcacact gcacccatac cttccttaaa aacgtagctt ccagtttttg gtggttctgg
     1501 cttccttccc gattccgccc gctaaacgca taattttgtt gcctggtggc atttgcaaaa
     1561 tgcataacct atgcatttaa aagattatgt atgctcttct gacttttcgt gtgatgaggc
     1621 tcgtggaaaa aatgaataat ttatgaattt gagaacaatt ttgtgttgtt acggtatttt
     1681 actatggaat aatcaatcaa ttgaggattt tatgcaaata tcgtttgaat atttttccga
     1741 ccctttgagt acttttcttc ataattgcat aatattgtcc gctgcccgtt tttctgttag
     1801 acggtgtctt gatctacttg ctatcgttca acaccacctt attttctaac tatttttttt
     1861 ttagctcatt tgaatcagct tatggtgatg gcacattttt gcataaacct agctgtcctc
     1921 gttgaacata ggaaaaaaaa atatataaac aaggctcttt cactctcctt ggaatcagat
     1981 ttgggtttgt tccctttatt ttcatatttc ttgtcatatt cttttctcaa ttattatctt
     2041 ctactcataa cctcacgcaa aataacacag tcaaatcaat caaagATGAA TAACCCCAGT
     2101 TTGCTAAACC ATGCTGTAGA AACGATGGCC GTGGGTAGCA AGTCCTTTGC TACAGCTTCA
     2161 AAACTTTTTG ACGCCAAGAC AAGAAGGAGT GTCCTGATGC TGTACGCTTG GTGCCGTCAT
     2221 TGTGACGACG TAATTGACGA TCAAACTCTT GGATTCCAGG CAAGACAACC AGCCCTTCAA
     2281 ACTCCAGAGC AAAGACTGAT GCAATTAGAA ATGAAAACAC GTCAAGCGTA TGCCGGGAGT
     2341 CAGATGCATG AGCCTGCCTT TGCAGCCTTT CAGGAAGTTG CCATGGCGCA CGATATAGCT
     2401 CCCGCTTACG CCTTTGACCA TCTGGAAGGC TTTGCCATGG ACGTCCGTGA AGCCCAGTAC
     2461 AGTCAGCTTG ATGATACTTT ACGTTACTGT TACCACGTCG CCGGTGTAGT AGGACTAATG
     2521 ATGGCACAAA TCATGGGAGT AAGAGATAAT GCGACATTAG ACAGGGCCTG CGACTTAGGT
     2581 CTTGCATTTC AACTTACAAA TATTGCCCGT GATATAGTTG ATGATGCACA CGCCGGGCGT
     2641 TGTTATCTAC CCGCTTCCTG GCTAGAACAT GAAGGGTTGA ATAAGGAGAA TTATGCTGCG
     2701 CCAGAAAATA GGCAGGCATT GAGCAGGATC GCGCGTCGTC TAGTGCAGGA GGCAGAACCA
     2761 TACTACCTGT CAGCGACCGC AGGGCTTGCA GGTCTACCTT TGCGTAGCGC CTGGGCGATA
     2821 GCCACCGCTA AACAAGTTTA CAGGAAAATT GGTGTGAAAG TTGAGCAAGC AGGTCAGCAA
     2881 GCGTGGGATC AACGTCAATC CACCACCACG CCAGAGAAAT TAACCTTACT ACTGGCGGCC
     2941 TCCGGGCAAG CATTAACATC CAGGATGAGG GCACATCCCC CCAGGCCTGC TCATCTATGG
     3001 CAGAGGCCGC TTGATTACAA GGATGACGAC GATAAGTAAt gcagtcatgt aattagttat
     3061 gtcacgctta cattcacgcc ctccccccac atccgctcta accgaaaagg aaggagttag
     3121 acaacctgaa gtctaggtcc ctatttattt ttttatagtt atgttagtat taagaacgtt
     3181 atttatattt caaatttttc ttttttttct gtacaaacgc gtgtacgcat gtaacattat
     3241 actgaaaacc ttgcttgaga aggttttggg acgctcgagc ttggcgtaat catggtcata
     3301 gctgtttcct gtgtgaaatt gttatccgct cacaattcca cacaacatac gagccggaag
     3361 cataaagtgt aaagcctggg gtgcctaatg agtgagctaa ctcacattaa ttgcgttgcg
     3421 ctcactgccc gctttccagt cgggaaacct gtcgtgccag cagatctggg caagtgcaca
     3481 aacaatactt aaataaatac tactcagtaa taacctattt cttagcattt ttgacgaaat
     3541 ttgctatttt gttagagtct tttacaccat ttgtctccac acctccgctt acatcaacac
     3601 caataacgcc atttaatcta agcgcatcac caacattttc tggcgtcagt ccaccagcta
     3661 acataaaatg taaactttcg gggctctctt gccttccaac ccagtcagaa atcgagttcc
     3721 aatccaaaag ttcacctgtc ccacctgctt ctgaatcaaa caagggaata aacgaatgag
     3781 gtttctgtga agctgcactg agtagtatgt tgcagtcttt tggaaatacg agtcttttaa
     3841 taactggcaa accgaggaac tcttggtatt cttgccacga ctcatctcca tgcagttgga
     3901 cgatatcaat gccgtaatca ttgaccagag ccaaaacatc ctccttaggt tgattacgaa
     3961 acacgccaac caagtatttc ggagtgcctg aactattttt atatgctttt acaagacttg
     4021 aaattttcct tgcaataacc gggtcaattg ttctctttct attgggcaca catataatac
     4081 ccagcaagtc agcatcggaa tctagagcac attctgcggc ctctgtgctc tgcaagccgc
     4141 aaactttcac caatggacca gaactacctg tgaaattaat aacagacata ctccaagctg
     4201 cctttgtgtg cttaatcacg gtatatatac tcacgtgctc tacccatcta tgctgaagat
     4261 ttatcatact attcctccgc tcgtttcttt tttcagtgag gtgtgtcgtg aaagaaaacc
     4321 cacaattaaa ctttcaacaa ccgggcgact aggaagagag tagtgggcgc ggatgacgaa
     4381 ggctaaggtc acttcttcgt ttcctttatt ggggtttccg tgtagccttc ccctgaatag
     4441 tgtgggacgt tttatgagaa gccgtaagaa ataggcaaat tgagttatga caagtagaca
     4501 tgatgccgca gccttgcctg actttacgtc tccttcatga ataagttttt ctatcgagtt
     4561 cttttccttt tttcgcctta attagctcaa ttaagcctgt cctcactact tttctttttc
     4621 ttatcggctt tgtgccacac ctaaccttcg aatgctgttt tattccgttc ttacatggga
     4681 tggtaatgcc ttggcgaggg ccataaaggc cctgcattaa tgaatcggcc aacgcgcggg
     4741 gagaggcggt ttgcgtattg ggcgctcttc cgcttcctcg ctcactgact cgctgcgctc
     4801 ggtcgttcgg ctgcggcgag cggtatcagc tcactcaaag gcggtaatac ggttatccac
     4861 agaatcaggg gataacgcag gaaagaacat gtgagcaaaa ggccagcaaa aggccaggaa
     4921 ccgtaaaaag gccgcgttgc tggcgttttt ccataggctc cgcccccctg acgagcatca
     4981 caaaaatcga cgctcaagtc agaggtggcg aaacccgaca ggactataaa gataccaggc
     5041 gtttccccct ggaagctccc tcgtgcgctc tcctgttccg accctgccgc ttaccggata
     5101 cctgtccgcc tttctccctt cgggaagcgt ggcgctttct caaagctcac gctgtaggta
     5161 tctcagttcg gtgtaggtcg ttcgctccaa gctgggctgt gtgcacgaac cccccgttca
     5221 gcccgaccgc tgcgccttat ccggtaacta tcgtcttgag tccaacccgg taagacacga
     5281 cttatcgcca ctggcagcag ccactggtaa caggattagc agagcgaggt atgtaggcgg
     5341 tgctacagag ttcttgaagt ggtggcctaa ctacggctac actagaagaa cagtatttgg
     5401 tatctgcgct ctgctgaagc cagttacctt cggaaaaaga gttggtagct cttgatccgg
     5461 caaacaaacc accgctggta gcggtggttt ttttgtttgc aagcagcaga ttacgcgcag
     5521 aaaaaaagga tctcaagaag atcctttgat cttttctacg gggtctgacg ctcagtggaa
     5581 cgaaaactca cgttaaggga ttttggtcat gagattatca aaaaggatct tcacctagat
     5641 ccttttaaat taaaaatgaa gttttaaatc aatctaaagt atatatgagt aaacttggtc
     5701 tgacagttac caatgcttaa tcagtgaggc acctatctca gcgatctgtc tatttcgttc
     5761 atccatagtt gcctgactcc ccgtcgtgta gataactacg atacgggagg gcttaccatc
     5821 tggccccagt gctgcaatga taccgcgaga cccacgctca ccggctccag atttatcagc
     5881 aataaaccag ccagccggaa gggccgagcg cagaagtggt cctgcaactt tatccgcctc
     5941 catccagtct attaattgtt gccgggaagc tagagtaagt agttcgccag ttaatagttt
     6001 gcgcaacgtt gttgccattg ctacaggcat cgtggtgtca cgctcgtcgt ttggtatggc
     6061 ttcattcagc tccggttccc aacgatcaag gcgagttaca tgatccccca tgttgtgcaa
     6121 aaaagcggtt agctccttcg gtcctccgat cgttgtcaga agtaagttgg ccgcagtgtt
     6181 atcactcatg gttatggcag cactgcataa ttctcttact gtcatgccat ccgtaagatg
     6241 cttttctgtg actggtgagt actcaaccaa gtcattctga gaatagtgta tgcggcgacc
     6301 gagttgctct tgcccggcgt caatacggga taataccgcg ccacatagca gaactttaaa
     6361 agtgctcat
//
