# Supplementary material for: Combining systems and synthetic biology for in vivo enzymology
Source: EMBO J. 2024 Sep 25;43(21):5169–85. doi: 10.1038/s44318-024-00251-w (PMC11535393; doi:10.1038/s44318-024-00251-w)
Supplement: Supplementary file 10 — Data Set EV1 [file 44318_2024_251_MOESM10_ESM.zip › EMBOJ-2024-117139R1-Data_Set_EV1-ds/penz044.gb]

LOCUS       pENZ044                 6190 bp ds-DNA     circular     15-DEC-2023
DEFINITION  .
FEATURES             Location/Qualifiers
     CDS             complement(637..705)
                     /label="LacZ alpha"
                     /ApEinfo_revcolor="#84b0dc"
                     /ApEinfo_fwdcolor="#84b0dc"
     primer_bind     776..793
                     /label="M13-fwd"
                     /ApEinfo_revcolor="#85dae9"
                     /ApEinfo_fwdcolor="#85dae9"
     misc_feature    819..1394
                     /label="Chr XI site III"
                     /ApEinfo_revcolor="#c6c9d1"
                     /ApEinfo_fwdcolor="#c6c9d1"
     terminator      complement(1433..1598)
                     /label="ADH1 terminator"
                     /ApEinfo_revcolor="#d6b295"
                     /ApEinfo_fwdcolor="#d6b295"
     misc_feature    1663..1852
                     /label="Cyc1t"
                     /ApEinfo_revcolor="#ff0000"
                     /ApEinfo_fwdcolor="#ff0000"
     primer_bind     complement(1869..1889)
                     /label="T7"
                     /ApEinfo_revcolor="#85dae9"
                     /ApEinfo_fwdcolor="#85dae9"
     primer_bind     complement(1898..1915)
                     /label="M13-fwd"
                     /ApEinfo_revcolor="#85dae9"
                     /ApEinfo_fwdcolor="#85dae9"
     None            1970..3801
                     /label="Hygromycin resistance gene"
                     /ApEinfo_revcolor="#f58a5e"
                     /ApEinfo_fwdcolor="#f58a5e"
     misc_recomb     complement(2010..2043)
                     /label="LoxP"
                     /ApEinfo_revcolor="#9eafd2"
                     /ApEinfo_fwdcolor="#9eafd2"
     misc_recomb     complement(3736..3769)
                     /label="LoxP"
                     /ApEinfo_revcolor="#9eafd2"
                     /ApEinfo_fwdcolor="#9eafd2"
     misc_feature    3802..4334
                     /label="Chr XI site III"
                     /ApEinfo_revcolor="#b7e6d7"
                     /ApEinfo_fwdcolor="#b7e6d7"
     primer_bind     complement(4363..4383)
                     /label="M13-rev"
                     /ApEinfo_revcolor="#85dae9"
                     /ApEinfo_fwdcolor="#85dae9"
     misc_binding    complement(4389..4411)
                     /label="LacO"
                     /ApEinfo_revcolor="#84b0dc"
                     /ApEinfo_fwdcolor="#84b0dc"
     promoter        complement(4415..4445)
                     /label="lac promoter"
                     /ApEinfo_revcolor="#c7b0e3"
                     /ApEinfo_fwdcolor="#c7b0e3"
     rep_origin      complement(4751..5433)
                     /label="ColE1 origin"
                     /ApEinfo_revcolor="#9eafd2"
                     /ApEinfo_fwdcolor="#9eafd2"
     CDS             complement(5531..6190)
                     /label="AmpR"
                     /ApEinfo_revcolor="#ffef86"
                     /ApEinfo_fwdcolor="#ffef86"
ORIGIN
        1 cattggaaaa cgttcttcgg ggcgaaaact ctcaaggatc ttaccgctgt tgagatccag
       61 ttcgatgtaa cccactcgtg cacccaactg atcttcagca tcttttactt tcaccagcgt
      121 ttctgggtga gcaaaaacag gaaggcaaaa tgccgcaaaa aagggaataa gggcgacacg
      181 gaaatgttga atactcatac tcttcctttt tcaatattat tgaagcattt atcagggtta
      241 ttgtctcatg agcggataca tatttgaatg tatttagaaa aataaacaaa taggggttcc
      301 gcgcacattt ccccgaaaag tgccacctga cgtctaagaa accattatta tcatgacatt
      361 aacctataaa aataggcgta tcacgaggcc ctttcgtctc gcgcgtttcg gtgatgacgg
      421 tgaaaacctc tgacacatgc agctcccgga gacggtcaca gcttgtctgt aagcggatgc
      481 cgggagcaga caagcccgtc agggcgcgtc agcgggtgtt ggcgggtgtc ggggctggct
      541 taactatgcg gcatcagagc agattgtact gagagtgcac catatgcggt gtgaaatacc
      601 gcacagatgc gtaaggagaa aataccgcat caggcgccat tcgccattca ggctgcgcaa
      661 ctgttgggaa gggcgatcgg tgcgggcctc ttcgctatta cgccagctgg cgaaaggggg
      721 atgtgctgca aggcgattaa gttgggtaac gccagggttt tcccagtcac gacgttgtaa
      781 aacgacggcc agtgccagcg gccgcgctga gggtttaata gttacttgct ctatgcgttt
      841 gcgcatcctc tttttacttt ttttttttca gtaaagccta agcataaatc gttttatacg
      901 tacgacacgt tcaacttttc ttggttagta gtggcaatct ctgcaataca tacagggagt
      961 catggtctat catcttgtcc aatcaaagaa gcatcggttc agatcgagca aactgtaggg
     1021 agaaaggaaa gtagaaatgc agagtgtgct atatgtccaa tctcggtttt gtagtttgga
     1081 tgtcattaga gatctaccac ccaaccggct gctttcatgt ggaacagaaa agaaatcggg
     1141 gcgcttcctc ttctgtattc ctttagttaa cgtttttatt cagccatcta accatcatac
     1201 ccccatacgg taacaaaacc tcttctaaga aaagaagtct ctgctcctcc gccatcttat
     1261 ttttattcgc tgcgcgcgtt tattgtcgca tcgctggcca gcaaaaaatt ggttgccttt
     1321 ttttacctaa aaaagacaca tctaactgat tagttttccg ttttaggata ttgacgccaa
     1381 gcgtgcgtct gattattaag tcctcagcga gctcgcatgg aatgcgtgcg atgagcgacc
     1441 tcatgctata cctgagaaag caacctgacc tacaggaaag agttactcaa gaataagaat
     1501 tttcgtttta aaacctaaga gtcactttaa aatttgtata cacttatttt ttttataact
     1561 tatttaataa taaaaatcat aaatcataag aaattcgctt atttagaagt gtcaacaacg
     1621 tatctaccaa cggaatgcgt gcgatggatc ccgcgtgcat tcatccgctc taaccgaaaa
     1681 ggaaggagtt agacaacctg aagtctaggt ccctatttat ttttttatag ttatgttagt
     1741 attaagaacg ttatttatat ttcaaatttt tctttttttt ctgtacagac gcgtgtacgc
     1801 atgtaacatt atactgaaaa ccttgcttga gaaggttttg ggacgctcga agatcgcgtc
     1861 ccaattcgcc ctatagtgag tcgtattacg cgcgctcact ggccgtcgtt ttacaacgtc
     1921 gtgactggga aaaccctggc gttacccctg caggactagt gctgaggcac agctgaagct
     1981 tcgtacgctg caggtcgaca acccttaata taacttcgta taatgtatgc tatacgaagt
     2041 tattaggtct agagatctgt ttagcttgcc tcgtccccgc cgggtcaccc ggccagcgac
     2101 atggaggccc agaataccct ccttgacagt cttgacgtgc gcagctcagg ggcatgatgt
     2161 gactgtcgcc cgtacattta gcccatacat ccccatgtat aatcatttgc atccatacat
     2221 tttgatggcc gcacggcgcg aagcaaaaat tacggctcct cgctgcagac ctgcgagcag
     2281 ggaaacgctc ccctcacaga cgcgttgaat tgtccccacg ccgcgcccct gtagagaaat
     2341 ataaaaggtt aggatttgcc actgaggttc ttctttcata tacttccttt taaaatcttg
     2401 ctaggataca gttctcacat cacatccgaa cataaacaac catgggtaaa aagcctgaac
     2461 tcaccgcgac gtctgtcgag aagtttctga tcgaaaagtt cgacagcgtc tccgacctga
     2521 tgcagctctc ggagggcgaa gaatctcgtg ctttcagctt cgatgtagga gggcgtggat
     2581 atgtcctgcg ggtaaatagc tgcgccgatg gtttctacaa agatcgttat gtttatcggc
     2641 actttgcatc ggccgcgctc ccgattccgg aagtgcttga cattggggaa ttcagcgaga
     2701 gcctgaccta ttgcatctcc cgccgtgcac agggtgtcac gttgcaagac ctgcctgaaa
     2761 ccgaactgcc cgctgttctg cagccggtcg cggaggcaat ggatgcgatc gctgcggccg
     2821 atcttagcca gacgagcggg ttcggcccat tcggaccgca aggaatcggt caatacacta
     2881 catggcgtga tttcatatgc gcgattgctg atccccatgt gtatcactgg caaactgtga
     2941 tggacgacac cgtcagtgcg tccgtcgcgc aggctctcga tgagctgatg ctttgggccg
     3001 aggactgccc cgaagtccgg cacctcgtgc acgcggattt cggctccaac aatgtcctga
     3061 cggacaatgg ccgcataaca gcggtcattg actggagcga ggcgatgttc ggggattccc
     3121 aatacgaggt cgccaacatc ttcttctgga ggccgtggtt ggcttgtatg gagcagcaga
     3181 cgcgctactt cgagcggagg catccggagc ttgcaggatc gccgcggctc cgggcgtata
     3241 tgctccgcat tggtcttgac caactctatc agagcttggt tgacggcaat ttcgatgatg
     3301 cagcttgggc gcagggtcga tgcgacgcaa tcgtccgatc cggagccggg actgtcgggc
     3361 gtacacaaat cgcccgcaga agcgcggccg tctggaccga tggctgtgta gaagtactcg
     3421 ccgatagtgg aaaccgacgc cccagcactc gtccgagggc aaaggaataa tcagtactga
     3481 caataaaaag attcttgttt tcaagaactt gtcatttgta tagttttttt atattgtagt
     3541 tgttctattt taatcaaatg ttagcgtgat ttatattttt tttcgcctcg acatcatctg
     3601 cccagatgcg aagttaagtg cgcagaaagt aatatcatgc gtcaatcgta tgtgaatgct
     3661 ggtcgctata ctgctgtcga ttcgatacta acgccgccat ccagtgtcga aaacgagctc
     3721 tcgagaaccc ttaatataac ttcgtataat gtatgctata cgaagttatt aggtgatatc
     3781 agatccacta gtggcctatg ccgtggattg agccagcaat acagatcatt attaaattgt
     3841 tttgtacatg atgttagtat ataatcgtaa agcttttcta atatgtatac cttatacatg
     3901 gaactccaca gaacttgcaa acataccaaa aatcccttat tcttgttcac tcattttaca
     3961 tcaaaaaata atatttcagt tattaaggaa aataaaaaaa tagattagag aagcattttg
     4021 aagaaatagt atattctttt attgaaccta agagcgtgat atttttactc gaaataaaat
     4081 acgaaaaatc tatgcactca tctttccgac tactattggc tcctgctcaa aaaaagaggg
     4141 aaaaaaagct ccaaaattct atcttttcct atcgctcctg tcctatcctt attacgttca
     4201 ttactatttt aatactatcc attcttttat tttcagtcta aaaaaaacat ttctcataac
     4261 gggaaaagca aaaaaatgtc aagcttatac atcaaaacac cactgcatgc attatctgct
     4321 ggtccggatt ctcaattaag acctcagcgc ggccgccgta atcatggtca tagctgtttc
     4381 ctgtgtgaaa ttgttatccg ctcacaattc cacacaacat acgagccgga agcataaagt
     4441 gtaaagcctg gggtgcctaa tgagtgagct aactcacatt aattgcgttg cgctcactgc
     4501 ccgctttcca gtcgggaaac ctgtcgtgcc agctgcatta atgaatcggc caacgcgcgg
     4561 ggagaggcgg tttgcgtatt gggcgctctt ccgcttcctc gctcactgac tcgctgcgct
     4621 cggtcgttcg gctgcggcga gcggtatcag ctcactcaaa ggcggtaata cggttatcca
     4681 cagaatcagg ggataacgca ggaaagaaca tgtgagcaaa aggccagcaa aaggccagga
     4741 accgtaaaaa ggccgcgttg ctggcgtttt tccataggct ccgcccccct gacgagcatc
     4801 acaaaaatcg acgctcaagt cagaggtggc gaaacccgac aggactataa agataccagg
     4861 cgtttccccc tggaagctcc ctcgtgcgct ctcctgttcc gaccctgccg cttaccggat
     4921 acctgtccgc ctttctccct tcgggaagcg tggcgctttc tcaaagctca cgctgtaggt
     4981 atctcagttc ggtgtaggtc gttcgctcca agctgggctg tgtgcacgaa ccccccgttc
     5041 agcccgaccg ctgcgcctta tccggtaact atcgtcttga gtccaacccg gtaagacacg
     5101 acttatcgcc actggcagca gccactggta acaggattag cagagcgagg tatgtaggcg
     5161 gtgctacaga gttcttgaag tggtggccta actacggcta cactagaaga acagtatttg
     5221 gtatctgcgc tctgctgaag ccagttacct tcggaaaaag agttggtagc tcttgatccg
     5281 gcaaacaaac caccgctggt agcggtggtt tttttgtttg caagcagcag attacgcgca
     5341 gaaaaaaagg atctcaagaa gatcctttga tcttttctac ggggtctgac gctcagtgga
     5401 acgaaaactc acgttaaggg attttggtca tgagattatc aaaaaggatc ttcacctaga
     5461 tccttttaaa ttaaaaatga agttttaaat caatctaaag tatatatgag taaacttggt
     5521 ctgacagtta ccaatgctta atcagtgagg cacctatctc agcgatctgt ctatttcgtt
     5581 catccatagt tgcctgactc cccgtcgtgt agataactac gatacgggag ggcttaccat
     5641 ctggccccag tgctgcaatg ataccgcgag acccacgctc accggctcca gatttatcag
     5701 caataaacca gccagccgga agggccgagc gcagaagtgg tcctgcaact ttatccgcct
     5761 ccatccagtc tattaattgt tgccgggaag ctagagtaag tagttcgcca gttaatagtt
     5821 tgcgcaacgt tgttgccatt gctacaggca tcgtggtgtc acgctcgtcg tttggtatgg
     5881 cttcattcag ctccggttcc caacgatcaa ggcgagttac atgatccccc atgttgtgca
     5941 aaaaagcggt tagctccttc ggtcctccga tcgttgtcag aagtaagttg gccgcagtgt
     6001 tatcactcat ggttatggca gcactgcata attctcttac tgtcatgcca tccgtaagat
     6061 gcttttctgt gactggtgag tactcaacca agtcattctg agaatagtgt atgcggcgac
     6121 cgagttgctc ttgcccggcg tcaatacggg ataataccgc gccacatagc agaactttaa
     6181 aagtgctcat
//
