# Supplementary material for: Combining systems and synthetic biology for in vivo enzymology
Source: EMBO J. 2024 Sep 25;43(21):5169–85. doi: 10.1038/s44318-024-00251-w (PMC11535393; doi:10.1038/s44318-024-00251-w)
Supplement: Supplementary file 10 — Data Set EV1 [file 44318_2024_251_MOESM10_ESM.zip › EMBOJ-2024-117139R1-Data_Set_EV1-ds/penz021.gb]

LOCUS       pENZ021                 5148 bp ds-DNA     circular     15-DEC-2023
DEFINITION  .
FEATURES             Location/Qualifiers
     misc_feature    412..899
                     /label="DPP1 Down "
                     /ApEinfo_revcolor="#ff9ccd"
                     /ApEinfo_fwdcolor="#ff9ccd"
     misc_recomb     complement(916..949)
                     /label="LoxP"
                     /ApEinfo_revcolor="#9eafd2"
                     /ApEinfo_fwdcolor="#9eafd2"
     gene            960..2388
                     /label="KanMX"
                     /ApEinfo_revcolor="#85dae9"
                     /ApEinfo_fwdcolor="#85dae9"
     misc_recomb     complement(2397..2430)
                     /label="LoxP"
                     /ApEinfo_revcolor="#9eafd2"
                     /ApEinfo_fwdcolor="#9eafd2"
     misc_feature    2431..2847
                     /label="DPP1 up"
                     /ApEinfo_revcolor="#c6c9d1"
                     /ApEinfo_fwdcolor="#c6c9d1"
     CDS             complement(3099..3167)
                     /label="LacZ alpha"
                     /ApEinfo_revcolor="#84b0dc"
                     /ApEinfo_fwdcolor="#84b0dc"
     primer_bind     3238..3255
                     /label="M13-fwd"
                     /ApEinfo_revcolor="#85dae9"
                     /ApEinfo_fwdcolor="#85dae9"
     primer_bind     complement(3321..3341)
                     /label="M13-rev"
                     /ApEinfo_revcolor="#85dae9"
                     /ApEinfo_fwdcolor="#85dae9"
     misc_binding    complement(3347..3369)
                     /label="LacO"
                     /ApEinfo_revcolor="#84b0dc"
                     /ApEinfo_fwdcolor="#84b0dc"
     promoter        complement(3373..3403)
                     /label="lac promoter"
                     /ApEinfo_revcolor="#c7b0e3"
                     /ApEinfo_fwdcolor="#c7b0e3"
     rep_origin      complement(3709..4391)
                     /label="ColE1 origin"
                     /ApEinfo_revcolor="#9eafd2"
                     /ApEinfo_fwdcolor="#9eafd2"
     CDS             complement(4489..5148)
                     /label="AmpR"
                     /ApEinfo_revcolor="#ffef86"
                     /ApEinfo_fwdcolor="#ffef86"
ORIGIN
        1 cattggaaaa cgttcttcgg ggcgaaaact ctcaaggatc ttaccgctgt tgagatccag
       61 ttcgatgtaa cccactcgtg cacccaactg atcttcagca tcttttactt tcaccagcgt
      121 ttctgggtga gcaaaaacag gaaggcaaaa tgccgcaaaa aagggaataa gggcgacacg
      181 gaaatgttga atactcatac tcttcctttt tcaatattat tgaagcattt atcagggtta
      241 ttgtctcatg agcggataca tatttgaatg tatttagaaa aataaacaaa taggggttcc
      301 gcgcacattt ccccgaaaag tgccacctga cgtctaagaa accattatta tcatgacatt
      361 aacctataaa aataggcgta tcacgaggcc ctttcgtcgg ccataaaggc cgcattatgt
      421 ccgataaaca cagttgtgat ctgtcttgtg atcgcatact ctgcagataa tcagttgaaa
      481 tagcagcttt taagtgagaa tcttattctt agtctacatc gttacattgt atcagtcaca
      541 ggtacggaga gaaattatac ttttcgattt cattcaatgt agtttctttt ttacattaaa
      601 tatagttttc cagtagtgca ctattattaa ggcgcttctg tttttagtca acactttttc
      661 agatagtacc tttcaggtgg ttagagtgcg atccctttaa aaaaaagtat tcgtcaacga
      721 tgacagggta aagaataaat gcagcacgcc tggcgtatac tgctataatt gtacatcatg
      781 ttatcggcgt tgattctcaa ttgtttggtg attagctttt atatatagat agaaacccaa
      841 cgttggataa cctcacgact aacttttttg tattttagaa ataatttgtc gatcggttgT
      901 GCTATACGAA GTTATATAAC TTCGTATAAT Gtatgctata cgaagttatt aggtctagta
      961 gcttgcctcg tccccgccgg gtcacccggc cagcgacatg gaggcccaga ataccctcct
     1021 tgacagtctt gacgtgcgca gctcaggggc atgatgtgac tgtcgcccgt acatttagcc
     1081 catacatccc catgtataat catttgcatc catacatttt gatggccgca cggcgcgaag
     1141 caaaaattac ggctcctcgc tgcagacctg cgagcaggga aacgctcccc tcacagacgc
     1201 gttgaattgt ccccacgccg cgcccctgta gagaaatata aaaggttagg atttgccact
     1261 gaggttcttc tttcatatac ttccttttaa aatcttgcta ggatacagtt ctcacatcac
     1321 atccgaacat aaacaaccat gggtaaggaa aagactcacg tttcgaggcc gcgattaaat
     1381 tccaacatgg atgctgattt atatgggtat aaatgggctc gcgataatgt cgggcaatca
     1441 ggtgcgacaa tctatcgatt gtatgggaag cccgatgcgc cagagttgtt tctgaaacat
     1501 ggcaaaggta gcgttgccaa tgatgttaca gatgagatgg tcagactaaa ctggctgacg
     1561 gaatttatgc ctcttccgac catcaagcat tttatccgta ctcctgatga tgcatggtta
     1621 ctcaccactg cgatccccgg caaaacagca ttccaggtat tagaagaata tcctgattca
     1681 ggtgaaaata ttgttgatgc gctggcagtg ttcctgcgcc ggttgcattc gattcctgtt
     1741 tgtaattgtc cttttaacag cgatcgcgta tttcgtctcg ctcaggcgca atcacgaatg
     1801 aataacggtt tggttgatgc gagtgatttt gatgacgagc gtaatggctg gcctgttgaa
     1861 caagtctgga aagaaatgca taagcttttg ccattctcac cggattcagt cgtcactcat
     1921 ggtgatttct cacttgataa ccttattttt gacgagggga aattaatagg ttgtattgat
     1981 gttggacgag tcggaatcgc agaccgatac caggatcttg ccatcctatg gaactgcctc
     2041 ggtgagtttt ctccttcatt acagaaacgg ctttttcaaa aatatggtat tgataatcct
     2101 gatatgaata aattgcagtt tcatttgatg ctcgatgagt ttttctaatc agtactgaca
     2161 ataaaaagat tcttgttttc aagaacttgt catttgtata gtttttttat attgtagttg
     2221 ttctatttta atcaaatgtt agcgtgattt atattttttt tcgcctcgac atcatctgcc
     2281 cagatgcgaa gttaagtgcg cagaaagtaa tatcatgcgt caatcgtatg tgaatgctgg
     2341 tcgctatact gctgtcgatt cgatactaac gccgccatcc agtgtcgaaa acgaacataa
     2401 cttcgtataa tgtatgctat acgaaGTTAT GAAGGCTTGC CATTGGACAc tttatttact
     2461 gcaaaagatg tgtgtacgac taagaatcac gaacgtctgt tggatgggtt taggacaact
     2521 ccgtcaggtc attcaagtga aagctttgca ggactgggtt atttgtactt ctggctatgt
     2581 gggcaacttt tgactgaatc accgttgatg cctttatgga gaaaaatggt ggcctttcta
     2641 ccactgttag gagctgcact aattgctcta tccagaactc aagattacag acatcatttc
     2701 gtcgatgtaa ttttagggtc tatgttgggt tatataatgg cacacttttt ctacagaaga
     2761 atcttcccac ccattgatga tcctcttccg ttcaaaccat tgatggacga ttcagatgtc
     2821 accctggagg aagcagtcac ccatcagggc ctttatggcc tcgcgcgttt cggtgatgac
     2881 ggtgaaaacc tctgacacat gcagctcccg gagacggtca cagcttgtct gtaagcggat
     2941 gccgggagca gacaagcccg tcagggcgcg tcagcgggtg ttggcgggtg tcggggctgg
     3001 cttaactatg cggcatcaga gcagattgta ctgagagtgc accatatgcg gtgtgaaata
     3061 ccgcacagat gcgtaaggag aaaataccgc atcaggcgcc attcgccatt caggctgcgc
     3121 aactgttggg aagggcgatc ggtgcgggcc tcttcgctat tacgccagct ggcgaaaggg
     3181 ggatgtgctg caaggcgatt aagttgggta acgccagggt tttcccagtc acgacgttgt
     3241 aaaacgacgg ccagtgccaa gcttgcatgc ctgcaggtcg actctagagg atccccgggt
     3301 accgagctcg aattcgtaat catggtcata gctgtttcct gtgtgaaatt gttatccgct
     3361 cacaattcca cacaacatac gagccggaag cataaagtgt aaagcctggg gtgcctaatg
     3421 agtgagctaa ctcacattaa ttgcgttgcg ctcactgccc gctttccagt cgggaaacct
     3481 gtcgtgccag ctgcattaat gaatcggcca acgcgcgggg agaggcggtt tgcgtattgg
     3541 gcgctcttcc gcttcctcgc tcactgactc gctgcgctcg gtcgttcggc tgcggcgagc
     3601 ggtatcagct cactcaaagg cggtaatacg gttatccaca gaatcagggg ataacgcagg
     3661 aaagaacatg tgagcaaaag gccagcaaaa ggccaggaac cgtaaaaagg ccgcgttgct
     3721 ggcgtttttc cataggctcc gcccccctga cgagcatcac aaaaatcgac gctcaagtca
     3781 gaggtggcga aacccgacag gactataaag ataccaggcg tttccccctg gaagctccct
     3841 cgtgcgctct cctgttccga ccctgccgct taccggatac ctgtccgcct ttctcccttc
     3901 gggaagcgtg gcgctttctc aaagctcacg ctgtaggtat ctcagttcgg tgtaggtcgt
     3961 tcgctccaag ctgggctgtg tgcacgaacc ccccgttcag cccgaccgct gcgccttatc
     4021 cggtaactat cgtcttgagt ccaacccggt aagacacgac ttatcgccac tggcagcagc
     4081 cactggtaac aggattagca gagcgaggta tgtaggcggt gctacagagt tcttgaagtg
     4141 gtggcctaac tacggctaca ctagaagaac agtatttggt atctgcgctc tgctgaagcc
     4201 agttaccttc ggaaaaagag ttggtagctc ttgatccggc aaacaaacca ccgctggtag
     4261 cggtggtttt tttgtttgca agcagcagat tacgcgcaga aaaaaaggat ctcaagaaga
     4321 tcctttgatc ttttctacgg ggtctgacgc tcagtggaac gaaaactcac gttaagggat
     4381 tttggtcatg agattatcaa aaaggatctt cacctagatc cttttaaatt aaaaatgaag
     4441 ttttaaatca atctaaagta tatatgagta aacttggtct gacagttacc aatgcttaat
     4501 cagtgaggca cctatctcag cgatctgtct atttcgttca tccatagttg cctgactccc
     4561 cgtcgtgtag ataactacga tacgggaggg cttaccatct ggccccagtg ctgcaatgat
     4621 accgcgagac ccacgctcac cggctccaga tttatcagca ataaaccagc cagccggaag
     4681 ggccgagcgc agaagtggtc ctgcaacttt atccgcctcc atccagtcta ttaattgttg
     4741 ccgggaagct agagtaagta gttcgccagt taatagtttg cgcaacgttg ttgccattgc
     4801 tacaggcatc gtggtgtcac gctcgtcgtt tggtatggct tcattcagct ccggttccca
     4861 acgatcaagg cgagttacat gatcccccat gttgtgcaaa aaagcggtta gctccttcgg
     4921 tcctccgatc gttgtcagaa gtaagttggc cgcagtgtta tcactcatgg ttatggcagc
     4981 actgcataat tctcttactg tcatgccatc cgtaagatgc ttttctgtga ctggtgagta
     5041 ctcaaccaag tcattctgag aatagtgtat gcggcgaccg agttgctctt gcccggcgtc
     5101 aatacgggat aataccgcgc cacatagcag aactttaaaa gtgctcat
//
