# Supplementary material for: Combining systems and synthetic biology for in vivo enzymology
Source: EMBO J. 2024 Sep 25;43(21):5169–85. doi: 10.1038/s44318-024-00251-w (PMC11535393; doi:10.1038/s44318-024-00251-w)
Supplement: Supplementary file 10 — Data Set EV1 [file 44318_2024_251_MOESM10_ESM.zip › EMBOJ-2024-117139R1-Data_Set_EV1-ds/penz074.gb]

LOCUS       pENZ074                 9335 bp ds-DNA     circular     04-SEP-2024
DEFINITION  .
KEYWORDS    "accession:addgene_73275_165988"
SOURCE      synthetic DNA construct
  ORGANISM  synthetic DNA construct
FEATURES             Location/Qualifiers
     primer_bind     42..61
                     /label="Kan-R"
                     /ApEinfo_revcolor="#ff9ccd"
                     /ApEinfo_fwdcolor="#ff9ccd"
     primer_bind     67..86
                     /label="pENTR-R"
                     /ApEinfo_revcolor="#faac61"
                     /ApEinfo_fwdcolor="#faac61"
     misc_recomb     293..326
                     /label="FRT"
                     /ApEinfo_revcolor="#c7b0e3"
                     /ApEinfo_fwdcolor="#c7b0e3"
     protein_bind    293..326
                     /label="FRT (minimal)"
                     /ApEinfo_revcolor="#85dae9"
                     /ApEinfo_fwdcolor="#85dae9"
     misc_feature    365..935
                     /label="Chr XI site II"
                     /ApEinfo_revcolor="#f8d3a9"
                     /ApEinfo_fwdcolor="#f8d3a9"
     terminator      974..1139
                     /label="ADH1 terminator"
                     /ApEinfo_revcolor="#b4abac"
                     /ApEinfo_fwdcolor="#b4abac"
     primer_bind     1060..1084
                     /label="pHybLex-R"
                     /ApEinfo_revcolor="#f58a5e"
                     /ApEinfo_fwdcolor="#f58a5e"
     promoter        complement(1228..2208)
                     /label="PGKp"
                     /ApEinfo_revcolor="#75c6a9"
                     /ApEinfo_fwdcolor="#75c6a9"
     promter         2222..2871
                     /label="THD3p"
                     /ApEinfo_revcolor="#ff9ccd"
                     /ApEinfo_fwdcolor="#ff9ccd"
     None            2874..4349
                     /label="PaCrtI"
                     /ApEinfo_revcolor="#f58a5e"
                     /ApEinfo_fwdcolor="#f58a5e"
     CDS             2874..4352
                     /label="Translation 2874-4352"
                     /translation="MKPTTVIGAGFGGLALAIRLQAAGIPVLLLEQRDKPGGRAYVYEDQGFTFDAGPTVITDPSAIEELFALAGKQLKEYVELLPVTPFYRLCWESGKVFNYDNDQTRLEAQIQQFNPRDVEGYRQFLDYSRAVFKEGYLKLGTVPFLSFRDMLRAAPQLAKLQAWRSVYSKVASYIEDEHLRQAFSFHSLLVGGNPFATSSIYTLIHALEREWGVWFPRGGTGALVQGMIKLFQDLGGEVVLNARVSHMETTGNKIEAVHLEDGRRFLTQAVASNADVVHTYRDLLSQHPAAVKQSNKLQTKRMSNSLFVLYFGLNHHHDQLAHHTVCFGPRYRELIDEIFNHDGLAEDFSLYLHAPCVTDSSLAPEGCGSYYVLAPVPHLGTANLDWTVEGPKLRDRIFAYLEQHYMPGLRSQLVTHRMFTPFDFRDQLNAYHGSAFSVEPVLTQSAWFRPHNRDKTITNLYLVGAGTHPGAGIPGVIGSAKATAGLMLEDLI*"
     terminator      4372..4561
                     /label="CYC1 terminator"
                     /ApEinfo_revcolor="#f8d3a9"
                     /ApEinfo_fwdcolor="#f8d3a9"
     primer_bind     complement(4578..4597)
                     /label="T7"
                     /ApEinfo_revcolor="#b7e6d7"
                     /ApEinfo_fwdcolor="#b7e6d7"
     primer_bind     complement(4607..4623)
                     /label="M13 fwd"
                     /ApEinfo_revcolor="#d59687"
                     /ApEinfo_fwdcolor="#d59687"
     primer_bind     complement(4616..4638)
                     /label="M13/pUC Forward"
                     /ApEinfo_revcolor="#d6b295"
                     /ApEinfo_fwdcolor="#d6b295"
     misc_recomb     complement(4719..4752)
                     /label="LoxP"
                     /ApEinfo_revcolor="#9eafd2"
                     /ApEinfo_fwdcolor="#9eafd2"
     gene            4763..6191
                     /label="KanMX"
                     /ApEinfo_revcolor="#85dae9"
                     /ApEinfo_fwdcolor="#85dae9"
     misc_recomb     complement(6200..6233)
                     /label="LoxP"
                     /ApEinfo_revcolor="#9eafd2"
                     /ApEinfo_fwdcolor="#9eafd2"
     misc_feature    6302..6839
                     /label="Chr XI site II"
                     /ApEinfo_revcolor="#c7b0e3"
                     /ApEinfo_fwdcolor="#c7b0e3"
     protein_bind    complement(6882..6915)
                     /label="FRT (minimal)"
                     /ApEinfo_revcolor="#b7e6d7"
                     /ApEinfo_fwdcolor="#b7e6d7"
     misc_recomb     complement(6882..6915)
                     /label="FRT"
                     /ApEinfo_revcolor="#c7b0e3"
                     /ApEinfo_fwdcolor="#c7b0e3"
     primer_bind     complement(7385..7401)
                     /label="M13 fwd"
                     /ApEinfo_revcolor="#b4abac"
                     /ApEinfo_fwdcolor="#b4abac"
     primer_bind     complement(7385..7402)
                     /label="M13-fwd"
                     /ApEinfo_revcolor="#85dae9"
                     /ApEinfo_fwdcolor="#85dae9"
     primer_bind     complement(7500..7517)
                     /label="L4440"
                     /ApEinfo_revcolor="#f8d3a9"
                     /ApEinfo_fwdcolor="#f8d3a9"
     rep_origin      complement(7671..8259)
                     /label="ori"
                     /ApEinfo_revcolor="#c6c9d1"
                     /ApEinfo_fwdcolor="#c6c9d1"
     primer_bind     complement(7751..7770)
                     /label="pBR322ori-F"
                     /ApEinfo_revcolor="#d59687"
                     /ApEinfo_fwdcolor="#d59687"
     CDS             complement(8383..9243)
                     /label="AmpR"
                     /ApEinfo_revcolor="#c6c9d1"
                     /ApEinfo_fwdcolor="#c6c9d1"
     primer_bind     9006..9025
                     /label="Amp-R"
                     /ApEinfo_revcolor="#b1ff67"
                     /ApEinfo_fwdcolor="#b1ff67"
     promoter        complement(9244..9335)
                     /label="AmpR promoter"
                     /ApEinfo_revcolor="#b4abac"
                     /ApEinfo_fwdcolor="#b4abac"
ORIGIN
        1 taggggtcag tgttacaacc aattaaccaa ttctgaacat tatcgcgagc ccatttatac
       61 ctgaatatgg ctcataacac cccttgtttg cctggcggca gtagcgcggt ggtcccacct
      121 gaccccatgc cgaactcaga agtgaaacgc cgtagcgccg atggtagtgt ggggactccc
      181 catgcgagag tagggaactg ccaggcatca aataaaacga aaggctcagt cgaaagactg
      241 ggcctttcgc ccgggctaat tatggggtgt cgcccttatt cgactctata gtgaagttCC
      301 TATTCTCTAG AAAGTATAGG AACTTctgaa gtggggattt aaatgcGGCC GCGCTGAGGG
      361 TTTAatgagg attttcgatg gagcaggatg aggagaaata gtaccacatg tatatatcca
      421 ttacaaaaag gtttatatac aattacaata gacccttgtt ggggtttctg aaaaaagaag
      481 tagtcgatgc catcggcaat aatacggaat tacgagaaac acaatcccga tccttttttg
      541 ggtaattact tcaccgattc taccgattta tcatgccaaa aaaaattcac cgtgggttct
      601 agaagtgccc tttgaggatt gtagccactc taacccacac ggcctcctta ctagctgact
      661 aaggtgacaa aaccgcaagg actggaaagt cgccactcat ctgaaaattc tcaagttttt
      721 cactactgag tttatgcttt cgaatttttt tgttcggtaa tagcacggcg gttcgattca
      781 attccgccgc tccgagcgat gctccgcaaa actcagtaat aagctttctg atggttcacc
      841 ccttttttag cacgcggggt gtaactcaac agaaaaatgt gccatagaac aagactaggc
      901 aaaagccaag gagcgtttgc catgaacttc cacaaattaa gtcctcagcG AGCTCGCATG
      961 GAATGCGTgc gatgagcgac ctcatgctat acctgagaaa gcaacctgac ctacaggaaa
     1021 gagttactca agaataagaa ttttcgtttt aaaacctaag agtcacttta aaatttgtat
     1081 acacttattt tttttataac ttatttaata ataaaaatca taaatcataa gaaattcgct
     1141 tatttagaag tgtcaactta tttagaagtg tcaacaacgt atctaccaac ggaatgcgtg
     1201 cgatggaatt cgagctcggt cccttagttg ttttatattt gttgtaaaaa gtagataatt
     1261 acttccttga tgatctgtaa aaaagagaaa aagaaagcat ctaagaactt gaaaaactac
     1321 gaattagaaa agaccaaata tgtatttctt gcattgacca atttatgcaa gtttatatat
     1381 atgtaaatgt aagtttcacg aggttctact aaactaaacc acccccttgg ttagaagaaa
     1441 agagtgtgtg agaacaggct gttgttgtca cacgattcgg acaattctgt ttgaaagaga
     1501 gagagtaaca gtacgatcga acgaactttg ctctggagat cacagtgggc atcatagcat
     1561 gtggtactaa accctttccc gccattccag aaccttcgat tgcttgttac aaaacctgtg
     1621 agccgtcgct aggaccttgt tgtgtgacga aattggaagc tgcaatcaat aggaagacag
     1681 gaagtcgagc gtgtctgggt tttttcagtt ttgttctttt tgcaaacaaa tcacgagcga
     1741 cggtaatttc tttctcgata agaggccacg tgctttatga gggtaacatc aattcaagaa
     1801 ggagggaaac acttcctttt tctggccctg ataatagtat gagggtgaag ccaaaataaa
     1861 ggattcgcgc ccaaatcggc atctttaaat gcaggtatgc gatagttcct cactctttcc
     1921 ttactcacga gtaattcttg caaatgccta ttatgcagat gttataatat ctgtgcgtct
     1981 tgagttgaag tcaggaatct aaaataaaaa ttaaggttaa taaaaagagg aaagaaaaaa
     2041 aaattaatcg atttacagaa acttgcacac taaaaataca caactaaaag caattacagt
     2101 atgggaagtc atcgacgtta tctctactat agtatattat catttctatt attatcctgc
     2161 tcagtggtac ttgcaaaaca agataagacc ccattctttg aaggtactga aaagaaccgg
     2221 agagtttatc attatcaata ctgccatttc aaagaatacg taaataatta atagtagtga
     2281 ttttcctaac tttatttagt caaaaaatta gccttttaat tctgctgtaa cccgtacatg
     2341 cccaaaatag ggggcgggtt acacagaata tataacatcg taggtgtctg ggtgaacagt
     2401 ttattcctgg catccactaa atataatgga gcccgctttt taagctggca tccagaaaaa
     2461 aaaagaatcc cagcaccaaa atattgtttt cttcaccaac catcagttca taggtccatt
     2521 ctcttagcgc aactacagag aacaggggca caaacaggca aaaaacgggc acaacctcaa
     2581 tggagtgatg caacctgcct ggagtaaatg atgacacaag gcaattgacc cacgcatgta
     2641 tctatctcat tttcttacac cttctattac cttctgctct ctctgatttg gaaaaagctg
     2701 aaaaaaaagg ttgaaaccag ttccctgaaa ttattcccct acttgactaa taagtatata
     2761 aagacggtag gtattgattg taattctgta aatctatttc ttaaacttct taaattctac
     2821 ttttatagtt agtctttttt ttagttttaa aacaccaaga acttagtttc gttatgaaac
     2881 cgactacagt cattggcgct gggtttggag gtctagctct tgcaattaga cttcaggcag
     2941 ctgggattcc tgtattgctt ttagaacaga gggataaacc gggcggtaga gcctacgtct
     3001 atgaagatca ggggtttacc ttcgacgctg gtccaaccgt cattactgac ccgagcgcta
     3061 tcgaggagtt attcgcgtta gctggtaaac agctaaagga atatgtggaa cttctacctg
     3121 tcactccgtt ctacagacta tgctgggaat caggaaaggt atttaattac gataacgacc
     3181 agacaagatt agaagcccaa atacaacaat tcaatcctag ggacgtagag gggtacaggc
     3241 aattcctaga ctactcccgt gctgtgttca aagaaggtta ccttaaactg ggcaccgttc
     3301 cgtttctatc atttagagac atgttgcgtg cagcgcccca gctagctaaa ctacaagcct
     3361 ggagatccgt ctatagtaaa gtggccagtt acatagaaga cgagcatctg agacaagcct
     3421 tctcctttca ttcattactt gttggtggaa atccttttgc gacaagcagt atttacacgt
     3481 tgattcacgc actggaaagg gagtggggag tttggtttcc ccgtggtggt acaggagctt
     3541 tggtgcaggg tatgataaaa ttgtttcagg acctgggagg cgaggtagtg cttaatgcta
     3601 gggtaagcca catggaaaca accgggaata agatagaggc ggtacattta gaagacggac
     3661 gtaggttcct aacgcaagca gtagcttcaa atgcagatgt tgtccatact tatcgtgatt
     3721 tgctttcaca acatccagct gccgtgaaac aatccaacaa gttacaaact aaacgtatga
     3781 gtaactcact tttcgtctta tactttggat tgaatcacca tcatgatcaa ttagcacacc
     3841 atacggtatg ctttgggcct aggtacagag aacttattga tgagatattt aaccacgacg
     3901 ggctagctga ggattttagc ctatatttgc acgccccgtg tgtaacggat tcctcccttg
     3961 ctccggaggg ttgcggaagc tactacgtgc tggccccggt gccccacctg gggacggcga
     4021 atctggactg gacagtagag ggtcctaagt tacgtgatcg tatatttgcc tatcttgagc
     4081 aacattacat gccaggactg agatcccagc tggttaccca ccgtatgttc acgccctttg
     4141 acttcagaga ccagttgaac gcttatcacg gtagtgcatt tagcgtggaa ccagtattga
     4201 cgcagagtgc atggttcaga cctcataata gagacaaaac aattactaat ctttacttgg
     4261 taggcgccgg gacccatccg ggcgcgggga tccccggagt aatagggtca gcgaaagcca
     4321 cggctgggtt gatgctagaa gacctgatat aaactcgagc cgcgtgcatt catccgctct
     4381 aaccgaaaag gaaggagtta gacaacctga agtctaggtc cctatttatt tttttatagt
     4441 tatgttagta ttaagaacgt tatttatatt tcaaattttt cttttttttc tgtacagacg
     4501 cgtgtacgca tgtaacatta tactgaaaac cttgcttgag aaggttttgg gacgctcgaa
     4561 gatcgcgacc caattcgccc tatagtgagt cgtattacgc gcgctcactg gccgtcgttt
     4621 tacaacgtcg tgactgggaa aaccctggcg ttacccctgc aaaaaccctg gcgttaccCC
     4681 TGCAGGACTA GTGCTGaggc attgctatac gaagttatat aacttcgtat aatgtatgct
     4741 atacgaagtt attaggtcta gtagcttgcc tcgtccccgc cgggtcaccc ggccagcgac
     4801 atggaggccc agaataccct ccttgacagt cttgacgtgc gcagctcagg ggcatgatgt
     4861 gactgtcgcc cgtacattta gcccatacat ccccatgtat aatcatttgc atccatacat
     4921 tttgatggcc gcacggcgcg aagcaaaaat tacggctcct cgctgcagac ctgcgagcag
     4981 ggaaacgctc ccctcacaga cgcgttgaat tgtccccacg ccgcgcccct gtagagaaat
     5041 ataaaaggtt aggatttgcc actgaggttc ttctttcata tacttccttt taaaatcttg
     5101 ctaggataca gttctcacat cacatccgaa cataaacaac catgggtaag gaaaagactc
     5161 acgtttcgag gccgcgatta aattccaaca tggatgctga tttatatggg tataaatggg
     5221 ctcgcgataa tgtcgggcaa tcaggtgcga caatctatcg attgtatggg aagcccgatg
     5281 cgccagagtt gtttctgaaa catggcaaag gtagcgttgc caatgatgtt acagatgaga
     5341 tggtcagact aaactggctg acggaattta tgcctcttcc gaccatcaag cattttatcc
     5401 gtactcctga tgatgcatgg ttactcacca ctgcgatccc cggcaaaaca gcattccagg
     5461 tattagaaga atatcctgat tcaggtgaaa atattgttga tgcgctggca gtgttcctgc
     5521 gccggttgca ttcgattcct gtttgtaatt gtccttttaa cagcgatcgc gtatttcgtc
     5581 tcgctcaggc gcaatcacga atgaataacg gtttggttga tgcgagtgat tttgatgacg
     5641 agcgtaatgg ctggcctgtt gaacaagtct ggaaagaaat gcataagctt ttgccattct
     5701 caccggattc agtcgtcact catggtgatt tctcacttga taaccttatt tttgacgagg
     5761 ggaaattaat aggttgtatt gatgttggac gagtcggaat cgcagaccga taccaggatc
     5821 ttgccatcct atggaactgc ctcggtgagt tttctccttc attacagaaa cggctttttc
     5881 aaaaatatgg tattgataat cctgatatga ataaattgca gtttcatttg atgctcgatg
     5941 agtttttcta atcagtactg acaataaaaa gattcttgtt ttcaagaact tgtcatttgt
     6001 atagtttttt tatattgtag ttgttctatt ttaatcaaat gttagcgtga tttatatttt
     6061 ttttcgcctc gacatcatct gcccagatgc gaagttaagt gcgcagaaag taatatcatg
     6121 cgtcaatcgt atgtgaatgc tggtcgctat actgctgtcg attcgatact aacgccgcca
     6181 tccagtgtcg aaaacgaaca taacttcgta taatgtatgc tatacgaagt tatGAAGGCT
     6241 TGCCATTGGA CAGGggacta gtgctgaggc attaatCACA CGACTAGCGC TTTCAGATAT
     6301 Taaaaagttt agatgtaggt tttagcggta acagttatat aaatcgtgtt tcttctcttg
     6361 atgaaacaaa aaaatgctag aaaaactttg tcgtttctta cttttggtgc gctttgcagt
     6421 tttcgtggct agacttagaa tcatttctcc tcagatttct tgattaaagt ttggtgcgaa
     6481 gccctactct aacattggtg ttcttctttt cattcacgca agttaagtcc aggaaggtga
     6541 gcaaatgctc atccttctgt tcatgcgtga cggctgaatt atccttatct ggcgtacccg
     6601 tgcagccgtt tccgtgcctc ggttcctccg agatatcctt agggaccgcc agggaccatg
     6661 attgcgtcaa ctgttgtcac cgctccagag gatcctctgt aaccttttca accataaaaa
     6721 tagaaagggc acagggttgg ggtatttgaa tttttttttt gggttttttc gtattactta
     6781 ttacttacct tcttttctat ataattttgt ttttccctgg tagagcggaa tcttcccacA
     6841 TTAAGACCTC AGCgcggccg caaatttaaA TAAAATGAAG Tgaagttcct atactttcta
     6901 gagaatagga acttctatag tgagtcgaat aagggcgaca caaaatttat tctaaatgca
     6961 taataaatac tgataacatc ttatagtttg tattatattt tgtattatcg ttgacatgta
     7021 taattttgat atcaaaaact gattttccct ttattatttt cgagatttat tttcttaatt
     7081 ctctttaaca aactagaaat attgtatata caaaaaatca taaataatag atgaatagtt
     7141 taattatagg tgttcatcaa tcgaaaaagc aacgtatctt atttaaagtg cgttgctttt
     7201 ttctcattta taaggttaaa taattctcat atatcaagca aagtgacagg cgcccttaaa
     7261 tattctgaca aatgctcttt ccctaaactc cccccataaa aaaacccgcc gaagcgggtt
     7321 tttacgttat ttgcggatta acgattactc gttatcagaa ccgcccaggg ggcccgagct
     7381 taagactggc cgtcgtttta caacacagaa agagtttgta gaaacgcaaa aaggccatcc
     7441 gtcaggggcc ttctgcttag tttgatgcct ggcagttccc tactctcgcc ttccgcttcc
     7501 tcgctcactg actcgctgcg ctcggtcgtt cggctgcggc gagcggtatc agctcactca
     7561 aaggcggtaa tacggttatc cacagaatca ggggataacg caggaaagaa catgtgagca
     7621 aaaggccagc aaaaggccag gaaccgtaaa aaggccgcgt tgctggcgtt tttccatagg
     7681 ctccgccccc ctgacgagca tcacaaaaat cgacgctcaa gtcagaggtg gcgaaacccg
     7741 acaggactat aaagatacca ggcgtttccc cctggaagct ccctcgtgcg ctctcctgtt
     7801 ccgaccctgc cgcttaccgg atacctgtcc gcctttctcc cttcgggaag cgtggcgctt
     7861 tctcatagct cacgctgtag gtatctcagt tcggtgtagg tcgttcgctc caagctgggc
     7921 tgtgtgcacg aaccccccgt tcagcccgac cgctgcgcct tatccggtaa ctatcgtctt
     7981 gagtccaacc cggtaagaca cgacttatcg ccactggcag cagccactgg taacaggatt
     8041 agcagagcga ggtatgtagg cggtgctaca gagttcttga agtggtgggc taactacggc
     8101 tacactagaa gaacagtatt tggtatctgc gctctgctga agccagttac cttcggaaaa
     8161 agagttggta gctcttgatc cggcaaacaa accaccgctg gtagcggtgg tttttttgtt
     8221 tgcaagcagc agattacgcg cagaaaaaaa ggatctcaag aagatccttt gatcttttct
     8281 acggggtctg acgctcagtg gaacgacgcg cgcgtaactc acgttaaggg attttggtca
     8341 tgagcttgcg ccgtcccgtc aagtcagcgt aatgctctgc ttttaccaat gcttaatcag
     8401 tgaggcacct atctcagcga tctgtctatt tcgttcatcc atagttgcct gactccccgt
     8461 cgtgtagata actacgatac gggagggctt accatctggc cccagcgctg cgatgatacc
     8521 gcgagaacca cgctcaccgg ctccggattt atcagcaata aaccagccag ccggaagggc
     8581 cgagcgcaga agtggtcctg caactttatc cgcctccatc cagtctatta attgttgccg
     8641 ggaagctaga gtaagtagtt cgccagttaa tagtttgcgc aacgttgttg ccatcgctac
     8701 aggcatcgtg gtgtcacgct cgtcgtttgg tatggcttca ttcagctccg gttcccaacg
     8761 atcaaggcga gttacatgat cccccatgtt gtgcaaaaaa gcggttagct ccttcggtcc
     8821 tccgatcgtt gtcagaagta agttggccgc agtgttatca ctcatggtta tggcagcact
     8881 gcataattct cttactgtca tgccatccgt aagatgcttt tctgtgactg gtgagtactc
     8941 aaccaagtca ttctgagaat agtgtatgcg gcgaccgagt tgctcttgcc cggcgtcaat
     9001 acgggataat accgcgccac atagcagaac tttaaaagtg ctcatcattg gaaaacgttc
     9061 ttcggggcga aaactctcaa ggatcttacc gctgttgaga tccagttcga tgtaacccac
     9121 tcgtgcaccc aactgatctt cagcatcttt tactttcacc agcgtttctg ggtgagcaaa
     9181 aacaggaagg caaaatgccg caaaaaaggg aataagggcg acacggaaat gttgaatact
     9241 catattcttc ctttttcaat attattgaag catttatcag ggttattgtc tcatgagcgg
     9301 atacatattt gaatgtattt agaaaaataa acaaa
//
