# Supplementary material for: Combining systems and synthetic biology for in vivo enzymology
Source: EMBO J. 2024 Sep 25;43(21):5169–85. doi: 10.1038/s44318-024-00251-w (PMC11535393; doi:10.1038/s44318-024-00251-w)
Supplement: Supplementary file 10 — Data Set EV1 [file 44318_2024_251_MOESM10_ESM.zip › EMBOJ-2024-117139R1-Data_Set_EV1-ds/penz011.gb]

LOCUS       pENZ011                 6345 bp ds-DNA     circular     15-DEC-2023
DEFINITION  .
FEATURES             Location/Qualifiers
     CDS             complement(637..705)
                     /label="LacZ alpha"
                     /ApEinfo_revcolor="#84b0dc"
                     /ApEinfo_fwdcolor="#84b0dc"
     None            720..1251
                     /label="Chr X site II"
                     /ApEinfo_revcolor="#84b0dc"
                     /ApEinfo_fwdcolor="#84b0dc"
     primer_bind     1266..1283
                     /label="M13-fwd"
                     /ApEinfo_revcolor="#85dae9"
                     /ApEinfo_fwdcolor="#85dae9"
     misc_feature    1285..2084
                     /label="PDC1p"
                     /ApEinfo_revcolor="#b1ff67"
                     /ApEinfo_fwdcolor="#b1ff67"
     misc_feature    2086..3015
                     /label="PaCrtB"
                     /ApEinfo_revcolor="#9eafd2"
                     /ApEinfo_fwdcolor="#9eafd2"
     CDS             2086..3015
                     /ApEinfo_revcolor="#84b0dc"
                     /ApEinfo_fwdcolor="#84b0dc"
                     /translation="MNNPSLLNHAVETMAVGSKSFATASKLFDAKTRRSVLMLYAWCRHCDDVIDDQTLGFQARQPALQTPEQRLMQLEMKTRQAYAGSQMHEPAFAAFQEVAMAHDIAPAYAFDHLEGFAMDVREAQYSQLDDTLRYCYHVAGVVGLMMAQIMGVRDNATLDRACDLGLAFQLTNIARDIVDDAHAGRCYLPASWLEHEGLNKENYAAPENRQALSRIARRLVQEAEPYYLSATAGLAGLPLRSAWAIATAKQVYRKIGVKVEQAGQQAWDQRQSTTTPEKLTLLLAASGQALTSRMRAHPPRPAHLWQRPL*"
     misc_feature    3021..3253
                     /label="Cyc1t"
                     /ApEinfo_revcolor="#d59687"
                     /ApEinfo_fwdcolor="#d59687"
     primer_bind     complement(3267..3287)
                     /label="M13-rev"
                     /ApEinfo_revcolor="#85dae9"
                     /ApEinfo_fwdcolor="#85dae9"
     misc_binding    complement(3293..3315)
                     /label="LacO"
                     /ApEinfo_revcolor="#84b0dc"
                     /ApEinfo_fwdcolor="#84b0dc"
     promoter        complement(3319..3349)
                     /label="lac promoter"
                     /ApEinfo_revcolor="#c7b0e3"
                     /ApEinfo_fwdcolor="#c7b0e3"
     None            complement(3491..4165)
                     /label="TRP1"
                     /ApEinfo_revcolor="#d6b295"
                     /ApEinfo_fwdcolor="#d6b295"
     None            4217..4674
                     /label="Chr X site II"
                     /ApEinfo_revcolor="#f58a5e"
                     /ApEinfo_fwdcolor="#f58a5e"
     rep_origin      complement(4906..5588)
                     /label="ColE1 origin"
                     /ApEinfo_revcolor="#9eafd2"
                     /ApEinfo_fwdcolor="#9eafd2"
     CDS             complement(5686..6345)
                     /label="AmpR"
                     /ApEinfo_revcolor="#ffef86"
                     /ApEinfo_fwdcolor="#ffef86"
ORIGIN
        1 cattggaaaa cgttcttcgg ggcgaaaact ctcaaggatc ttaccgctgt tgagatccag
       61 ttcgatgtaa cccactcgtg cacccaactg atcttcagca tcttttactt tcaccagcgt
      121 ttctgggtga gcaaaaacag gaaggcaaaa tgccgcaaaa aagggaataa gggcgacacg
      181 gaaatgttga atactcatac tcttcctttt tcaatattat tgaagcattt atcagggtta
      241 ttgtctcatg agcggataca tatttgaatg tatttagaaa aataaacaaa taggggttcc
      301 gcgcacattt ccccgaaaag tgccacctga cgtctaagaa accattatta tcatgacatt
      361 aacctataaa aataggcgta tcacgaggcc ctttcgtctc gcgcgtttcg gtgatgacgg
      421 tgaaaacctc tgacacatgc agctcccgga gacggtcaca gcttgtctgt aagcggatgc
      481 cgggagcaga caagcccgtc agggcgcgtc agcgggtgtt ggcgggtgtc ggggctggct
      541 taactatgcg gcatcagagc agattgtact gagagtgcac catatgcggt gtgaaatacc
      601 gcacagatgc gtaaggagaa aataccgcat caggcgccat tcgccattca ggctgcgcaa
      661 ctgttgggaa gggcgatcgg tgcgggcctc ttcgctatta cgccagggcc tttatggccc
      721 gtctatgagg agactgttag ttggatatca gtaatgagac gaaaaagctc gaaatgaatg
      781 gatatattct ttttgctact ggcaactgtt gaatatttaa tgttaaaaca aactaactga
      841 ggtatattcg tatctgtatg tacacatata ctatatacag gaaaagataa gcaagagaga
      901 ggatatcaac tacgagagcg atcgattata tatcaaaagc tgtccgcttt gccacccata
      961 atcggcgctt agtttcggag ttcaatcata attctaccac cttacactca acttactctt
     1021 taactcctat agtataatat cgccactgac cccatattaa aaaaattttt ttgctcgatc
     1081 ttctatcctc tttaggttaa ttgtcgctgt tattgtctag attttttctc ggagatggcg
     1141 catctatttg ccgtcaaaag atcctctcat accatattaa gtaaattgcc tccatttctt
     1201 tttcctcggg cagagaaact cgcaggcaac ttgctctcga agtggtcacg tcccagtcac
     1261 gacgttgtaa aacgacggcc agtgcatgcg actgggtgag catatgttcc gctgatgtga
     1321 tgtgcaagat aaacaagcaa gacagaaact aacttcttct tcatgtaata aacacacccc
     1381 gcgtttattt acctatcttt aaacttcaac accttatatc ataactaata tttcttgaga
     1441 taagcacact gcacccatac cttccttaaa aacgtagctt ccagtttttg gtggttctgg
     1501 cttccttccc gattccgccc gctaaacgca taattttgtt gcctggtggc atttgcaaaa
     1561 tgcataacct atgcatttaa aagattatgt atgctcttct gacttttcgt gtgatgaggc
     1621 tcgtggaaaa aatgaataat ttatgaattt gagaacaatt ttgtgttgtt acggtatttt
     1681 actatggaat aatcaatcaa ttgaggattt tatgcaaata tcgtttgaat atttttccga
     1741 ccctttgagt acttttcttc ataattgcat aatattgtcc gctgcccgtt tttctgttag
     1801 acggtgtctt gatctacttg ctatcgttca acaccacctt attttctaac tatttttttt
     1861 ttagctcatt tgaatcagct tatggtgatg gcacattttt gcataaacct agctgtcctc
     1921 gttgaacata ggaaaaaaaa atatataaac aaggctcttt cactctcctt ggaatcagat
     1981 ttgggtttgt tccctttatt ttcatatttc ttgtcatatt cttttctcaa ttattatctt
     2041 ctactcataa cctcacgcaa aataacacag tcaaatcaat caaagatgaa taaccccagt
     2101 ttgctaaacc atgctgtaga aacgatggcc gtgggtagca agtcctttgc tacagcttca
     2161 aaactttttg acgccaagac aagaaggagt gtcctgatgc tgtacgcttg gtgccgtcat
     2221 tgtgacgacg taattgacga tcaaactctt ggattccagg caagacaacc agcccttcaa
     2281 actccagagc aaagactgat gcaattagaa atgaaaacac gtcaagcgta tgccgggagt
     2341 cagatgcatg agcctgcctt tgcagccttt caggaagttg ccatggcgca cgatatagct
     2401 cccgcttacg cctttgacca tctggaaggc tttgccatgg acgtccgtga agcccagtac
     2461 agtcagcttg atgatacttt acgttactgt taccacgtcg ccggtgtagt aggactaatg
     2521 atggcacaaa tcatgggagt aagagataat gcgacattag acagggcctg cgacttaggt
     2581 cttgcatttc aacttacaaa tattgcccgt gatatagttg atgatgcaca cgccgggcgt
     2641 tgttatctac ccgcttcctg gctagaacat gaagggttga ataaggagaa ttatgctgcg
     2701 ccagaaaata ggcaggcatt gagcaggatc gcgcgtcgtc tagtgcagga ggcagaacca
     2761 tactacctgt cagcgaccgc agggcttgca ggtctacctt tgcgtagcgc ctgggcgata
     2821 gccaccgcta aacaagttta caggaaaatt ggtgtgaaag ttgagcaagc aggtcagcaa
     2881 gcgtgggatc aacgtcaatc caccaccacg ccagagaaat taaccttact actggcggcc
     2941 tccgggcaag cattaacatc caggatgagg gcacatcccc ccaggcctgc tcatctatgg
     3001 cagaggccgc tttaatgcag tcatgtaatt agttatgtca cgcttacatt cacgccctcc
     3061 ccccacatcc gctctaaccg aaaaggaagg agttagacaa cctgaagtct aggtccctat
     3121 ttattttttt atagttatgt tagtattaag aacgttattt atatttcaaa tttttctttt
     3181 ttttctgtac aaacgcgtgt acgcatgtaa cattatactg aaaaccttgc ttgagaaggt
     3241 tttgggacgc tcgagcttgg cgtaatcatg gtcatagctg tttcctgtgt gaaattgtta
     3301 tccgctcaca attccacaca acatacgagc cggaagcata aagtgtaaag cctggggtgc
     3361 ctaatgagtg agctaactca cattaattgc gttgcgctca ctgcccgctt tccagtcggg
     3421 aaacctgtcg tgccagcaga tctgggcaag tgcacaaaca atacttaaat aaatactact
     3481 cagtaataac ctatttctta gcatttttga cgaaatttgc tattttgtta gagtctttta
     3541 caccatttgt ctccacacct ccgcttacat caacaccaat aacgccattt aatctaagcg
     3601 catcaccaac attttctggc gtcagtccac cagctaacat aaaatgtaaa ctttcggggc
     3661 tctcttgcct tccaacccag tcagaaatcg agttccaatc caaaagttca cctgtcccac
     3721 ctgcttctga atcaaacaag ggaataaacg aatgaggttt ctgtgaagct gcactgagta
     3781 gtatgttgca gtcttttgga aatacgagtc ttttaataac tggcaaaccg aggaactctt
     3841 ggtattcttg ccacgactca tctccatgca gttggacgat atcaatgccg taatcattga
     3901 ccagagccaa aacatcctcc ttaggttgat tacgaaacac gccaaccaag tatttcggag
     3961 tgcctgaact atttttatat gcttttacaa gacttgaaat tttccttgca ataaccgggt
     4021 caattgttct ctttctattg ggcacacata taatacccag caagtcagca tcggaatcta
     4081 gagcacattc tgcggcctct gtgctctgca agccgcaaac tttcaccaat ggaccagaac
     4141 tacctgtgaa attaataaca gacatactcc aagctgcctt tgtgtgctta atcacggtat
     4201 atatactcac gtgctctacc catctatgct gaagatttat catactattc ctccgctcgt
     4261 ttcttttttc agtgaggtgt gtcgtgaaag aaaacccaca attaaacttt caacaaccgg
     4321 gcgactagga agagagtagt gggcgcggat gacgaaggct aaggtcactt cttcgtttcc
     4381 tttattgggg tttccgtgta gccttcccct gaatagtgtg ggacgtttta tgagaagccg
     4441 taagaaatag gcaaattgag ttatgacaag tagacatgat gccgcagcct tgcctgactt
     4501 tacgtctcct tcatgaataa gtttttctat cgagttcttt tccttttttc gccttaatta
     4561 gctcaattaa gcctgtcctc actacttttc tttttcttat cggctttgtg ccacacctaa
     4621 ccttcgaatg ctgttttatt ccgttcttac atgggatggt aatgccttgg cgagggccat
     4681 aaaggccctg cattaatgaa tcggccaacg cgcggggaga ggcggtttgc gtattgggcg
     4741 ctcttccgct tcctcgctca ctgactcgct gcgctcggtc gttcggctgc ggcgagcggt
     4801 atcagctcac tcaaaggcgg taatacggtt atccacagaa tcaggggata acgcaggaaa
     4861 gaacatgtga gcaaaaggcc agcaaaaggc caggaaccgt aaaaaggccg cgttgctggc
     4921 gtttttccat aggctccgcc cccctgacga gcatcacaaa aatcgacgct caagtcagag
     4981 gtggcgaaac ccgacaggac tataaagata ccaggcgttt ccccctggaa gctccctcgt
     5041 gcgctctcct gttccgaccc tgccgcttac cggatacctg tccgcctttc tcccttcggg
     5101 aagcgtggcg ctttctcaaa gctcacgctg taggtatctc agttcggtgt aggtcgttcg
     5161 ctccaagctg ggctgtgtgc acgaaccccc cgttcagccc gaccgctgcg ccttatccgg
     5221 taactatcgt cttgagtcca acccggtaag acacgactta tcgccactgg cagcagccac
     5281 tggtaacagg attagcagag cgaggtatgt aggcggtgct acagagttct tgaagtggtg
     5341 gcctaactac ggctacacta gaagaacagt atttggtatc tgcgctctgc tgaagccagt
     5401 taccttcgga aaaagagttg gtagctcttg atccggcaaa caaaccaccg ctggtagcgg
     5461 tggttttttt gtttgcaagc agcagattac gcgcagaaaa aaaggatctc aagaagatcc
     5521 tttgatcttt tctacggggt ctgacgctca gtggaacgaa aactcacgtt aagggatttt
     5581 ggtcatgaga ttatcaaaaa ggatcttcac ctagatcctt ttaaattaaa aatgaagttt
     5641 taaatcaatc taaagtatat atgagtaaac ttggtctgac agttaccaat gcttaatcag
     5701 tgaggcacct atctcagcga tctgtctatt tcgttcatcc atagttgcct gactccccgt
     5761 cgtgtagata actacgatac gggagggctt accatctggc cccagtgctg caatgatacc
     5821 gcgagaccca cgctcaccgg ctccagattt atcagcaata aaccagccag ccggaagggc
     5881 cgagcgcaga agtggtcctg caactttatc cgcctccatc cagtctatta attgttgccg
     5941 ggaagctaga gtaagtagtt cgccagttaa tagtttgcgc aacgttgttg ccattgctac
     6001 aggcatcgtg gtgtcacgct cgtcgtttgg tatggcttca ttcagctccg gttcccaacg
     6061 atcaaggcga gttacatgat cccccatgtt gtgcaaaaaa gcggttagct ccttcggtcc
     6121 tccgatcgtt gtcagaagta agttggccgc agtgttatca ctcatggtta tggcagcact
     6181 gcataattct cttactgtca tgccatccgt aagatgcttt tctgtgactg gtgagtactc
     6241 aaccaagtca ttctgagaat agtgtatgcg gcgaccgagt tgctcttgcc cggcgtcaat
     6301 acgggataat accgcgccac atagcagaac tttaaaagtg ctcat
//
