# Supplementary material for: Combining systems and synthetic biology for in vivo enzymology
Source: EMBO J. 2024 Sep 25;43(21):5169–85. doi: 10.1038/s44318-024-00251-w (PMC11535393; doi:10.1038/s44318-024-00251-w)
Supplement: Supplementary file 10 — Data Set EV1 [file 44318_2024_251_MOESM10_ESM.zip › EMBOJ-2024-117139R1-Data_Set_EV1-ds/penz045.gb]

LOCUS       pENZ045                 8374 bp ds-DNA     circular     04-SEP-2024
DEFINITION  .
FEATURES             Location/Qualifiers
     CDS             complement(637..705)
                     /label="LacZ alpha"
                     /ApEinfo_revcolor="#84b0dc"
                     /ApEinfo_fwdcolor="#84b0dc"
     primer_bind     776..793
                     /label="M13-fwd"
                     /ApEinfo_revcolor="#85dae9"
                     /ApEinfo_fwdcolor="#85dae9"
     misc_feature    819..1394
                     /label="HA Chr XI site III"
                     /ApEinfo_revcolor="#c6c9d1"
                     /ApEinfo_fwdcolor="#c6c9d1"
     terminator      complement(1433..1598)
                     /label="ADH1 terminator"
                     /ApEinfo_revcolor="#d6b295"
                     /ApEinfo_fwdcolor="#d6b295"
     misc_feature    complement(1647..2774)
                     /label="XdCrtE "
                     /ApEinfo_revcolor="#b1ff67"
                     /ApEinfo_fwdcolor="#b1ff67"
     CDS             complement(1647..2774)
                     /ApEinfo_revcolor="#84b0dc"
                     /ApEinfo_fwdcolor="#84b0dc"
                     /translation="DYANILTAIPLEFTPQDDIVLLEPYHYLGKNPGKEIRSQLIEAFNYWLDVKKEDLEVIQNVVGMLHTASLLMDDVEDSSVLRRGSPVAHLIYGIPQTINTANYVYFLAYQEIFKLRPTPIPMPVIPPSSASLQSSVSSASSSSSASSENGGTSTPNSQIPFSKDTYLDKVITDEMLSLHRGQGLELFWRDSLTCPSEEEYVKMVLGKTGGLFRIAVRLMMAKSECDIDFVQLVNLISIYFQIRDDYMNLQSSEYAHNKNFAEDLTEGKFSFPTIHSIHANPSSRLVINTLQKKSTSPEILHHCVNYMRTETHSFEYTQEVLNTLSGALERELGRLQGEFAEANSKIDLGDVESEGRTGKNVKLEAILKKLADIPL*"
     None            complement(2777..3427)
                     /label="TDH3p"
                     /ApEinfo_revcolor="#d59687"
                     /ApEinfo_fwdcolor="#d59687"
     misc_feature    3428..3828
                     /label="TEF1p"
                     /ApEinfo_revcolor="#f58a5e"
                     /ApEinfo_fwdcolor="#f58a5e"
     terminator      3847..4036
                     /label="CYC1 terminator"
                     /ApEinfo_revcolor="#f58a5e"
                     /ApEinfo_fwdcolor="#f58a5e"
     primer_bind     complement(4053..4073)
                     /label="T7"
                     /ApEinfo_revcolor="#85dae9"
                     /ApEinfo_fwdcolor="#85dae9"
     primer_bind     complement(4082..4099)
                     /label="M13-fwd"
                     /ApEinfo_revcolor="#85dae9"
                     /ApEinfo_fwdcolor="#85dae9"
     None            4154..5985
                     /label="Hygromycin resistance gene"
                     /ApEinfo_revcolor="#f58a5e"
                     /ApEinfo_fwdcolor="#f58a5e"
     misc_recomb     complement(4194..4227)
                     /label="LoxP"
                     /ApEinfo_revcolor="#9eafd2"
                     /ApEinfo_fwdcolor="#9eafd2"
     misc_recomb     complement(5920..5953)
                     /label="LoxP"
                     /ApEinfo_revcolor="#9eafd2"
                     /ApEinfo_fwdcolor="#9eafd2"
     misc_feature    5986..6518
                     /label="HA Chr XI site III"
                     /ApEinfo_revcolor="#b7e6d7"
                     /ApEinfo_fwdcolor="#b7e6d7"
     primer_bind     complement(6547..6567)
                     /label="M13-rev"
                     /ApEinfo_revcolor="#85dae9"
                     /ApEinfo_fwdcolor="#85dae9"
     misc_binding    complement(6573..6595)
                     /label="LacO"
                     /ApEinfo_revcolor="#84b0dc"
                     /ApEinfo_fwdcolor="#84b0dc"
     promoter        complement(6599..6629)
                     /label="lac promoter"
                     /ApEinfo_revcolor="#c7b0e3"
                     /ApEinfo_fwdcolor="#c7b0e3"
     rep_origin      complement(6935..7617)
                     /label="ColE1 origin"
                     /ApEinfo_revcolor="#9eafd2"
                     /ApEinfo_fwdcolor="#9eafd2"
     CDS             complement(7715..8374)
                     /label="AmpR"
                     /ApEinfo_revcolor="#ffef86"
                     /ApEinfo_fwdcolor="#ffef86"
ORIGIN
        1 cattggaaaa cgttcttcgg ggcgaaaact ctcaaggatc ttaccgctgt tgagatccag
       61 ttcgatgtaa cccactcgtg cacccaactg atcttcagca tcttttactt tcaccagcgt
      121 ttctgggtga gcaaaaacag gaaggcaaaa tgccgcaaaa aagggaataa gggcgacacg
      181 gaaatgttga atactcatac tcttcctttt tcaatattat tgaagcattt atcagggtta
      241 ttgtctcatg agcggataca tatttgaatg tatttagaaa aataaacaaa taggggttcc
      301 gcgcacattt ccccgaaaag tgccacctga cgtctaagaa accattatta tcatgacatt
      361 aacctataaa aataggcgta tcacgaggcc ctttcgtctc gcgcgtttcg gtgatgacgg
      421 tgaaaacctc tgacacatgc agctcccgga gacggtcaca gcttgtctgt aagcggatgc
      481 cgggagcaga caagcccgtc agggcgcgtc agcgggtgtt ggcgggtgtc ggggctggct
      541 taactatgcg gcatcagagc agattgtact gagagtgcac catatgcggt gtgaaatacc
      601 gcacagatgc gtaaggagaa aataccgcat caggcgccat tcgccattca ggctgcgcaa
      661 ctgttgggaa gggcgatcgg tgcgggcctc ttcgctatta cgccagctgg cgaaaggggg
      721 atgtgctgca aggcgattaa gttgggtaac gccagggttt tcccagtcac gacgttgtaa
      781 aacgacggcc agtgccagcg gccgcgctga gggtttaata gttacttgct ctatgcgttt
      841 gcgcatcctc tttttacttt ttttttttca gtaaagccta agcataaatc gttttatacg
      901 tacgacacgt tcaacttttc ttggttagta gtggcaatct ctgcaataca tacagggagt
      961 catggtctat catcttgtcc aatcaaagaa gcatcggttc agatcgagca aactgtaggg
     1021 agaaaggaaa gtagaaatgc agagtgtgct atatgtccaa tctcggtttt gtagtttgga
     1081 tgtcattaga gatctaccac ccaaccggct gctttcatgt ggaacagaaa agaaatcggg
     1141 gcgcttcctc ttctgtattc ctttagttaa cgtttttatt cagccatcta accatcatac
     1201 ccccatacgg taacaaaacc tcttctaaga aaagaagtct ctgctcctcc gccatcttat
     1261 ttttattcgc tgcgcgcgtt tattgtcgca tcgctggcca gcaaaaaatt ggttgccttt
     1321 ttttacctaa aaaagacaca tctaactgat tagttttccg ttttaggata ttgacgccaa
     1381 gcgtgcgtct gattattaag tcctcagcga gctcgcatgg aatgcgtgcg atgagcgacc
     1441 tcatgctata cctgagaaag caacctgacc tacaggaaag agttactcaa gaataagaat
     1501 tttcgtttta aaacctaaga gtcactttaa aatttgtata cacttatttt ttttataact
     1561 tatttaataa taaaaatcat aaatcataag aaattcgctt atttagaagt gtcaacaacg
     1621 tatctaccaa cggaatgcgt gcgatgttac agagggatat cggctagctt tttcaggatc
     1681 gcttccaatt tgacgttctt ccccgttctt ccttccgact ctacgtctcc aagatcaatc
     1741 tttgagttag cttctgcgaa ctctccttga agccttccta gttctctctc gagtgcacct
     1801 gacaaggtgt tgaggacttc ctgagtatat tcgaatgagt gggtttctgt gcgcatgtag
     1861 tttacacagt ggtgaaggat ctcaggagag gtcgatttct tctgcaacgt attgatgacg
     1921 agtctcgatg aggggttggc atgaatcgag tggatagtgg gaaaactgaa ttttccttct
     1981 gtgaggtcct ctgcaaaatt cttattatgg gcatactcag aagactgaag gttcatatag
     2041 tcatccctga tctggaagta tattgagatc aagttgacaa gctggacaaa gtctatgtca
     2101 cattctgact ttgccatcat caatctgacc gctatacgga acaaacctcc cgtctttcca
     2161 agaaccattt tcacatattc ctcttcgcta ggacacgtca gactatctct ccagaatagc
     2221 tccaggcctt gccctctatg gagggaaagc atctcgtctg tgatcacttt atcaagatac
     2281 gtatctttcg agaacggaat ctgcgaatta ggagttgacg tgcccccgtt ttcagacgag
     2341 gccgaggagg aggaggatgc agaggagacg gatgattgaa gcgaagcaga tgaaggagga
     2401 attacaggca tgggtatcgg tgttgggcga agcttgaaga tctcttgata agccagaaag
     2461 tagacgtagt ttgcagtgtt tattgtctgc ggaatcccgt aaattagatg ggccacaggc
     2521 gacccacgcc tgaggaccga tgaatcctcc acatcgtcca ttaataagct agcggtatgt
     2581 agcatgccaa caacgttctg gatgacctcg agatcctcct tcttgacatc caaccaatag
     2641 ttgaaagcct cgatgagttg tgatcgaatt tcttttccag ggttctttcc taggtagtga
     2701 tacggttcaa ggagcacgat atcatcctga ggagtaaact cgagtggaat tgctgtgagg
     2761 atgttcgcgt aatccatcga aactaagttc ttggtgtttt aaaactaaaa aaaagactaa
     2821 ctataaaagt agaatttaag aagtttaaga aatagattta cagaattaca atcaatacct
     2881 accgtcttta tatacttatt agtcaagtag gggaataatt tcagggaact ggtttcaacc
     2941 ttttttttca gctttttcca aatcagagag agcagaaggt aatagaaggt gtaagaaaat
     3001 gagatagata catgcgtggg tcaattgcct tgtgtcatca tttactccag gcaggttgca
     3061 tcactccatt gaggttgtgc ccgttttttg cctgtttgtg cccctgttct ctgtagttgc
     3121 gctaagagaa tggacctatg aactgatggt tggtgaagaa aacaatattt tggtgctggg
     3181 attctttttt tttctggatg ccagcttaaa aagcgggctc cattatattt agtggatgcc
     3241 aggaataaac tgttcaccca gacacctacg atgttatata ttctgtgtaa cccgccccct
     3301 attttgggca tgtacgggtt acagcagaat taaaaggcta attttttgac taaataaagt
     3361 taggaaaatc actactatta attatttacg tattctttga aatggcagta ttgataatga
     3421 taaactcata gcttcaaaat gtttctactc cttttttact cttccagatt ttctcggact
     3481 ccgcgcatcg ccgtaccact tcaaaacacc caagcacagc atactaaatt tcccctcttt
     3541 cttcctctag ggtgtcgtta attacccgta ctaaaggttt ggaaaagaaa aaagagaccg
     3601 cctcgtttct ttttcttcgt cgaaaaaggc aataaaaatt tttatcacgt ttctttttct
     3661 tgaaaatttt ttttttgatt tttttctctt tcgatgacct cccattgata tttaagttaa
     3721 taaacggtct tcaatttctc aagtttcagt ttcatttttc ttgttctatt acaacttttt
     3781 ttacttcttg ctcattagaa agaaagcata gcaatctaat ctaagtttgg atccccgcgt
     3841 gcattcatcc gctctaaccg aaaaggaagg agttagacaa cctgaagtct aggtccctat
     3901 ttattttttt atagttatgt tagtattaag aacgttattt atatttcaaa tttttctttt
     3961 ttttctgtac agacgcgtgt acgcatgtaa cattatactg aaaaccttgc ttgagaaggt
     4021 tttgggacgc tcgaagatcg cgtcccaatt cgccctatag tgagtcgtat tacgcgcgct
     4081 cactggccgt cgttttacaa cgtcgtgact gggaaaaccc tggcgttacc cctgcaggac
     4141 tagtgctgag gcacagctga agcttcgtac gctgcaggtc gacaaccctt aatataactt
     4201 cgtataatgt atgctatacg aagttattag gtctagagat ctgtttagct tgcctcgtcc
     4261 ccgccgggtc acccggccag cgacatggag gcccagaata ccctccttga cagtcttgac
     4321 gtgcgcagct caggggcatg atgtgactgt cgcccgtaca tttagcccat acatccccat
     4381 gtataatcat ttgcatccat acattttgat ggccgcacgg cgcgaagcaa aaattacggc
     4441 tcctcgctgc agacctgcga gcagggaaac gctcccctca cagacgcgtt gaattgtccc
     4501 cacgccgcgc ccctgtagag aaatataaaa ggttaggatt tgccactgag gttcttcttt
     4561 catatacttc cttttaaaat cttgctagga tacagttctc acatcacatc cgaacataaa
     4621 caaccatggg taaaaagcct gaactcaccg cgacgtctgt cgagaagttt ctgatcgaaa
     4681 agttcgacag cgtctccgac ctgatgcagc tctcggaggg cgaagaatct cgtgctttca
     4741 gcttcgatgt aggagggcgt ggatatgtcc tgcgggtaaa tagctgcgcc gatggtttct
     4801 acaaagatcg ttatgtttat cggcactttg catcggccgc gctcccgatt ccggaagtgc
     4861 ttgacattgg ggaattcagc gagagcctga cctattgcat ctcccgccgt gcacagggtg
     4921 tcacgttgca agacctgcct gaaaccgaac tgcccgctgt tctgcagccg gtcgcggagg
     4981 caatggatgc gatcgctgcg gccgatctta gccagacgag cgggttcggc ccattcggac
     5041 cgcaaggaat cggtcaatac actacatggc gtgatttcat atgcgcgatt gctgatcccc
     5101 atgtgtatca ctggcaaact gtgatggacg acaccgtcag tgcgtccgtc gcgcaggctc
     5161 tcgatgagct gatgctttgg gccgaggact gccccgaagt ccggcacctc gtgcacgcgg
     5221 atttcggctc caacaatgtc ctgacggaca atggccgcat aacagcggtc attgactgga
     5281 gcgaggcgat gttcggggat tcccaatacg aggtcgccaa catcttcttc tggaggccgt
     5341 ggttggcttg tatggagcag cagacgcgct acttcgagcg gaggcatccg gagcttgcag
     5401 gatcgccgcg gctccgggcg tatatgctcc gcattggtct tgaccaactc tatcagagct
     5461 tggttgacgg caatttcgat gatgcagctt gggcgcaggg tcgatgcgac gcaatcgtcc
     5521 gatccggagc cgggactgtc gggcgtacac aaatcgcccg cagaagcgcg gccgtctgga
     5581 ccgatggctg tgtagaagta ctcgccgata gtggaaaccg acgccccagc actcgtccga
     5641 gggcaaagga ataatcagta ctgacaataa aaagattctt gttttcaaga acttgtcatt
     5701 tgtatagttt ttttatattg tagttgttct attttaatca aatgttagcg tgatttatat
     5761 tttttttcgc ctcgacatca tctgcccaga tgcgaagtta agtgcgcaga aagtaatatc
     5821 atgcgtcaat cgtatgtgaa tgctggtcgc tatactgctg tcgattcgat actaacgccg
     5881 ccatccagtg tcgaaaacga gctctcgaga acccttaata taacttcgta taatgtatgc
     5941 tatacgaagt tattaggtga tatcagatcc actagtggcc tatgccgtgg attgagccag
     6001 caatacagat cattattaaa ttgttttgta catgatgtta gtatataatc gtaaagcttt
     6061 tctaatatgt ataccttata catggaactc cacagaactt gcaaacatac caaaaatccc
     6121 ttattcttgt tcactcattt tacatcaaaa aataatattt cagttattaa ggaaaataaa
     6181 aaaatagatt agagaagcat tttgaagaaa tagtatattc ttttattgaa cctaagagcg
     6241 tgatattttt actcgaaata aaatacgaaa aatctatgca ctcatctttc cgactactat
     6301 tggctcctgc tcaaaaaaag agggaaaaaa agctccaaaa ttctatcttt tcctatcgct
     6361 cctgtcctat ccttattacg ttcattacta ttttaatact atccattctt ttattttcag
     6421 tctaaaaaaa acatttctca taacgggaaa agcaaaaaaa tgtcaagctt atacatcaaa
     6481 acaccactgc atgcattatc tgctggtccg gattctcaat taagacctca gcgcggccgc
     6541 cgtaatcatg gtcatagctg tttcctgtgt gaaattgtta tccgctcaca attccacaca
     6601 acatacgagc cggaagcata aagtgtaaag cctggggtgc ctaatgagtg agctaactca
     6661 cattaattgc gttgcgctca ctgcccgctt tccagtcggg aaacctgtcg tgccagctgc
     6721 attaatgaat cggccaacgc gcggggagag gcggtttgcg tattgggcgc tcttccgctt
     6781 cctcgctcac tgactcgctg cgctcggtcg ttcggctgcg gcgagcggta tcagctcact
     6841 caaaggcggt aatacggtta tccacagaat caggggataa cgcaggaaag aacatgtgag
     6901 caaaaggcca gcaaaaggcc aggaaccgta aaaaggccgc gttgctggcg tttttccata
     6961 ggctccgccc ccctgacgag catcacaaaa atcgacgctc aagtcagagg tggcgaaacc
     7021 cgacaggact ataaagatac caggcgtttc cccctggaag ctccctcgtg cgctctcctg
     7081 ttccgaccct gccgcttacc ggatacctgt ccgcctttct cccttcggga agcgtggcgc
     7141 tttctcaaag ctcacgctgt aggtatctca gttcggtgta ggtcgttcgc tccaagctgg
     7201 gctgtgtgca cgaacccccc gttcagcccg accgctgcgc cttatccggt aactatcgtc
     7261 ttgagtccaa cccggtaaga cacgacttat cgccactggc agcagccact ggtaacagga
     7321 ttagcagagc gaggtatgta ggcggtgcta cagagttctt gaagtggtgg cctaactacg
     7381 gctacactag aagaacagta tttggtatct gcgctctgct gaagccagtt accttcggaa
     7441 aaagagttgg tagctcttga tccggcaaac aaaccaccgc tggtagcggt ggtttttttg
     7501 tttgcaagca gcagattacg cgcagaaaaa aaggatctca agaagatcct ttgatctttt
     7561 ctacggggtc tgacgctcag tggaacgaaa actcacgtta agggattttg gtcatgagat
     7621 tatcaaaaag gatcttcacc tagatccttt taaattaaaa atgaagtttt aaatcaatct
     7681 aaagtatata tgagtaaact tggtctgaca gttaccaatg cttaatcagt gaggcaccta
     7741 tctcagcgat ctgtctattt cgttcatcca tagttgcctg actccccgtc gtgtagataa
     7801 ctacgatacg ggagggctta ccatctggcc ccagtgctgc aatgataccg cgagacccac
     7861 gctcaccggc tccagattta tcagcaataa accagccagc cggaagggcc gagcgcagaa
     7921 gtggtcctgc aactttatcc gcctccatcc agtctattaa ttgttgccgg gaagctagag
     7981 taagtagttc gccagttaat agtttgcgca acgttgttgc cattgctaca ggcatcgtgg
     8041 tgtcacgctc gtcgtttggt atggcttcat tcagctccgg ttcccaacga tcaaggcgag
     8101 ttacatgatc ccccatgttg tgcaaaaaag cggttagctc cttcggtcct ccgatcgttg
     8161 tcagaagtaa gttggccgca gtgttatcac tcatggttat ggcagcactg cataattctc
     8221 ttactgtcat gccatccgta agatgctttt ctgtgactgg tgagtactca accaagtcat
     8281 tctgagaata gtgtatgcgg cgaccgagtt gctcttgccc ggcgtcaata cgggataata
     8341 ccgcgccaca tagcagaact ttaaaagtgc tcat
//
