# Supplementary material for: Combining systems and synthetic biology for in vivo enzymology
Source: EMBO J. 2024 Sep 25;43(21):5169–85. doi: 10.1038/s44318-024-00251-w (PMC11535393; doi:10.1038/s44318-024-00251-w)
Supplement: Supplementary file 10 — Data Set EV1 [file 44318_2024_251_MOESM10_ESM.zip › EMBOJ-2024-117139R1-Data_Set_EV1-ds/penz105.gb]

LOCUS       pENZ105                 9490 bp ds-DNA     circular     15-DEC-2023
DEFINITION  .
FEATURES             Location/Qualifiers
     primer_bind     1842..1859
                     /label="M13-fwd"
                     /ApEinfo_revcolor="#85dae9"
                     /ApEinfo_fwdcolor="#85dae9"
     misc_recomb     2329..2362
                     /label="FRT"
                     /ApEinfo_revcolor="#c7b0e3"
                     /ApEinfo_fwdcolor="#c7b0e3"
     misc_feature    2405..2942
                     /label="Chr XI site II"
                     /ApEinfo_revcolor="#c7b0e3"
                     /ApEinfo_fwdcolor="#c7b0e3"
     misc_recomb     3011..3044
                     /label="LoxP"
                     /ApEinfo_revcolor="#9eafd2"
                     /ApEinfo_fwdcolor="#9eafd2"
     gene            complement(3053..4481)
                     /label="KanMX"
                     /ApEinfo_revcolor="#85dae9"
                     /ApEinfo_fwdcolor="#85dae9"
     misc_recomb     4492..4525
                     /label="LoxP"
                     /ApEinfo_revcolor="#9eafd2"
                     /ApEinfo_fwdcolor="#9eafd2"
     None            complement(4566..4901)
                     /label="ADH2t"
                     /ApEinfo_revcolor="#b7e6d7"
                     /ApEinfo_fwdcolor="#b7e6d7"
     promoter        complement(4923..5903)
                     /label="PGKp"
                     /ApEinfo_revcolor="#75c6a9"
                     /ApEinfo_fwdcolor="#75c6a9"
     promoter        5917..6316
                     /label="PGI1 promoter"
                     /ApEinfo_revcolor="#f58a5e"
                     /ApEinfo_fwdcolor="#f58a5e"
     misc_feature    6319..8109
                     /label="BtCrtI"
                     /ApEinfo_revcolor="#ff9ccd"
                     /ApEinfo_fwdcolor="#ff9ccd"
     CDS             6319..8109
                     /ApEinfo_revcolor="#84b0dc"
                     /ApEinfo_fwdcolor="#84b0dc"
                     /translation="MSDQKKHIVVIGAGIGGTATAARLAREGFRVTVVEKNDFSGGRCSFIHHDGHRFDQGPSLYLMPKLFEDAFADLDERIGDHLDLLRCDNNYKVHFDDGDAVQLSSDLTKMKGELDRIEGPLGFGRFLDFMKETHVHYEQGTFIAIKRNFETIWDLIRLQYVPEIFRLHLFGKIYDRASKYFQTKKMRMAFTFQTMYMGMSPYDAPAVYSLLQYTEFAEGIWYPRGGFNMVVQKLESIASKKYGAEFRYQSPVAKINTVDKDKRVTGVTLESGEVIEADAVVCNADLVYAYHHLLPPCNWTKKTLASKKLTSSSISFYWSMSTKVPQLDVHNIFLAEAYKESFDEIFNDFGLPSEASFYVNVPSRIDESAAPPNKDSIIVLVPIGHMKSKTGNSAEENYPELVNRARKMVLEVIERRLGVNNFANLIEHEEVNDPSVWQSKFNLWRGSILGLSHDVFQVLWFRPSTKDSTNRYDNLFFVGASTHPGTGVPIVLAGSKLTSDQVCKSFGQNPLPRKLQDSQKKYAPEQTRKTESHWIYYCLACYFVTFLFFYFFPRDDTTTPASFINQLLPNVFQGQNSNDIRIGKPIPNPLLGLDST*"
     misc_feature    8065..8106
                     /label="V5 epitope"
                     /ApEinfo_revcolor="#f58a5e"
                     /ApEinfo_fwdcolor="#f58a5e"
     terminator      8254..8419
                     /label="ADH1 terminator"
                     /ApEinfo_revcolor="#d6b295"
                     /ApEinfo_fwdcolor="#d6b295"
     misc_feature    8464..9034
                     /label="Chr XI site II"
                     /ApEinfo_revcolor="#f8d3a9"
                     /ApEinfo_fwdcolor="#f8d3a9"
     misc_recomb     complement(9073..9106)
                     /label="FRT"
                     /ApEinfo_revcolor="#c7b0e3"
                     /ApEinfo_fwdcolor="#c7b0e3"
ORIGIN
        1 atgagtattc aacatttccg tgtcgccctt attccctttt ttgcggcatt ttgccttcct
       61 gtttttgctc acccagaaac gctggtgaaa gtaaaagatg ctgaagatca gttgggtgca
      121 cgagtgggtt acatcgaact ggatctcaac agcggtaaga tccttgagag ttttcgcccc
      181 gaagaacgtt ttccaatgat gagcactttt aaagttctgc tatgtggcgc ggtattatcc
      241 cgtattgacg ccgggcaaga gcaactcggt cgccgcatac actattctca gaatgacttg
      301 gttgagtact caccagtcac agaaaagcat cttacggatg gcatgacagt aagagaatta
      361 tgcagtgctg ccataaccat gagtgataac actgcggcca acttacttct gacaacgatc
      421 ggaggaccga aggagctaac cgcttttttg cacaacatgg gggatcatgt aactcgcctt
      481 gatcgttggg aaccggagct gaatgaagcc ataccaaacg acgagcgtga caccacgatg
      541 cctgtagcga tggcaacaac gttgcgcaaa ctattaactg gcgaactact tactctagct
      601 tcccggcaac aattaataga ctggatggag gcggataaag ttgcaggacc acttctgcgc
      661 tcggcccttc cggctggctg gtttattgct gataaatccg gagccggtga gcgtggttct
      721 cgcggtatca tcgcagcgct ggggccagat ggtaagccct cccgtatcgt agttatctac
      781 acgacgggga gtcaggcaac tatggatgaa cgaaatagac agatcgctga gataggtgcc
      841 tcactgatta agcattggta aaagcagagc attacgctga cttgacggga cggcgcaagc
      901 tcatgaccaa aatcccttaa cgtgagttac gcgcgcgtcg ttccactgag cgtcagaccc
      961 cgtagaaaag atcaaaggat cttcttgaga tccttttttt ctgcgcgtaa tctgctgctt
     1021 gcaaacaaaa aaaccaccgc taccagcggt ggtttgtttg ccggatcaag agctaccaac
     1081 tctttttccg aaggtaactg gcttcagcag agcgcagata ccaaatactg ttcttctagt
     1141 gtagccgtag ttagcccacc acttcaagaa ctctgtagca ccgcctacat acctcgctct
     1201 gctaatcctg ttaccagtgg ctgctgccag tggcgataag tcgtgtctta ccgggttgga
     1261 ctcaagacga tagttaccgg ataaggcgca gcggtcgggc tgaacggggg gttcgtgcac
     1321 acagcccagc ttggagcgaa cgacctacac cgaactgaga tacctacagc gtgagctatg
     1381 agaaagcgcc acgcttcccg aagggagaaa ggcggacagg tatccggtaa gcggcagggt
     1441 cggaacagga gagcgcacga gggagcttcc agggggaaac gcctggtatc tttatagtcc
     1501 tgtcgggttt cgccacctct gacttgagcg tcgatttttg tgatgctcgt caggggggcg
     1561 gagcctatgg aaaaacgcca gcaacgcggc ctttttacgg ttcctggcct tttgctggcc
     1621 ttttgctcac atgttctttc ctgcgttatc ccctgattct gtggataacc gtattaccgc
     1681 ctttgagtga gctgataccg ctcgccgcag ccgaacgacc gagcgcagcg agtcagtgag
     1741 cgaggaagcg gaaggcgaga gtagggaact gccaggcatc aaactaagca gaaggcccct
     1801 gacggatggc ctttttgcgt ttctacaaac tctttctgtg ttgtaaaacg acggccagtc
     1861 ttaagctcgg gccccctggg cggttctgat aacgagtaat cgttaatccg caaataacgt
     1921 aaaaacccgc ttcggcgggt ttttttatgg ggggagttta gggaaagagc atttgtcaga
     1981 atatttaagg gcgcctgtca ctttgcttga tatatgagaa ttatttaacc ttataaatga
     2041 gaaaaaagca acgcacttta aataagatac gttgcttttt cgattgatga acacctataa
     2101 ttaaactatt catctattat ttatgatttt ttgtatatac aatatttcta gtttgttaaa
     2161 gagaattaag aaaataaatc tcgaaaataa taaagggaaa atcagttttt gatatcaaaa
     2221 ttatacatgt caacgataat acaaaatata atacaaacta taagatgtta tcagtattta
     2281 ttatgcattt agaataaatt ttgtgtcgcc cttattcgac tcactataga agttcctatt
     2341 ctctagaaag tataggaact tcacttcatt ttatttaaat ttgcggccgc gctgaggtct
     2401 taatgtggga agattccgct ctaccaggga aaaacaaaat tatatagaaa agaaggtaag
     2461 taataagtaa tacgaaaaaa cccaaaaaaa aaattcaaat accccaaccc tgtgcccttt
     2521 ctatttttat ggttgaaaag gttacagagg atcctctgga gcggtgacaa cagttgacgc
     2581 aatcatggtc cctggcggtc cctaaggata tctcggagga accgaggcac ggaaacggct
     2641 gcacgggtac gccagataag gataattcag ccgtcacgca tgaacagaag gatgagcatt
     2701 tgctcacctt cctggactta acttgcgtga atgaaaagaa gaacaccaat gttagagtag
     2761 ggcttcgcac caaactttaa tcaagaaatc tgaggagaaa tgattctaag tctagccacg
     2821 aaaactgcaa agcgcaccaa aagtaagaaa cgacaaagtt tttctagcat ttttttgttt
     2881 catcaagaga agaaacacga tttatataac tgttaccgct aaaacctaca tctaaacttt
     2941 ttaatatctg aaagcgctag tcgtgtgatt aatgcctcag cactagtccc ctgtccaatg
     3001 gcaagccttc ataacttcgt atagcataca ttatacgaag ttatgttcgt tttcgacact
     3061 ggatggcggc gttagtatcg aatcgacagc agtatagcga ccagcattca catacgattg
     3121 acgcatgata ttactttctg cgcacttaac ttcgcatctg ggcagatgat gtcgaggcga
     3181 aaaaaaatat aaatcacgct aacatttgat taaaatagaa caactacaat ataaaaaaac
     3241 tatacaaatg acaagttctt gaaaacaaga atctttttat tgtcagtact gattagaaaa
     3301 actcatcgag catcaaatga aactgcaatt tattcatatc aggattatca ataccatatt
     3361 tttgaaaaag ccgtttctgt aatgaaggag aaaactcacc gaggcagttc cataggatgg
     3421 caagatcctg gtatcggtct gcgattccga ctcgtccaac atcaatacaa cctattaatt
     3481 tcccctcgtc aaaaataagg ttatcaagtg agaaatcacc atgagtgacg actgaatccg
     3541 gtgagaatgg caaaagctta tgcatttctt tccagacttg ttcaacaggc cagccattac
     3601 gctcgtcatc aaaatcactc gcatcaacca aaccgttatt cattcgtgat tgcgcctgag
     3661 cgagacgaaa tacgcgatcg ctgttaaaag gacaattaca aacaggaatc gaatgcaacc
     3721 ggcgcaggaa cactgccagc gcatcaacaa tattttcacc tgaatcagga tattcttcta
     3781 atacctggaa tgctgttttg ccggggatcg cagtggtgag taaccatgca tcatcaggag
     3841 tacggataaa atgcttgatg gtcggaagag gcataaattc cgtcagccag tttagtctga
     3901 ccatctcatc tgtaacatca ttggcaacgc tacctttgcc atgtttcaga aacaactctg
     3961 gcgcatcggg cttcccatac aatcgataga ttgtcgcacc tgattgcccg acattatcgc
     4021 gagcccattt atacccatat aaatcagcat ccatgttgga atttaatcgc ggcctcgaaa
     4081 cgtgagtctt ttccttaccc atggttgttt atgttcggat gtgatgtgag aactgtatcc
     4141 tagcaagatt ttaaaaggaa gtatatgaaa gaagaacctc agtggcaaat cctaaccttt
     4201 tatatttctc tacaggggcg cggcgtgggg acaattcaac gcgtctgtga ggggagcgtt
     4261 tccctgctcg caggtctgca gcgaggagcc gtaatttttg cttcgcgccg tgcggccatc
     4321 aaaatgtatg gatgcaaatg attatacatg gggatgtatg ggctaaatgt acgggcgaca
     4381 gtcacatcat gcccctgagc tgcgcacgtc aagactgtca aggagggtat tctgggcctc
     4441 catgtcgctg gccgggtgac ccggcgggga cgaggcaagc tactagacct aataacttcg
     4501 tatagcatac attatacgaa gttatataac ttcgtatagc aatgcctcag cactagtcct
     4561 gcagggagct cggcatgcga aggaaaatga gaaatatcga gggagacgat tcagaggagc
     4621 aggacaaact ataaccgact gtttgttgga ggatgccgta cataacgaac actgctgaag
     4681 ctaccatgtc tacagtttag aggaatgggt acaactcaca ggcgagggat ggtgtttact
     4741 cgtgctagca aacgcggtgg gagcaaaaag tagaatatta tcttttattc gtgaaacttc
     4801 gaacactgtc atctaaagat gctatatact aatataggca tgcttgataa tgaaaactat
     4861 aaatcgtaaa gacataagag atccgcttat ttagaagtgt cgagctcggt cccgggctta
     4921 agttgtttta tatttgttgt aaaaagtaga taattacttc cttgatgatc tgtaaaaaag
     4981 agaaaaagaa agcatctaag aacttgaaaa actacgaatt agaaaagacc aaatatgtat
     5041 ttcttgcatt gaccaattta tgcaagttta tatatatgta aatgtaagtt tcacgaggtt
     5101 ctactaaact aaaccacccc cttggttaga agaaaagagt gtgtgagaac aggctgttgt
     5161 tgtcacacga ttcggacaat tctgtttgaa agagagagag taacagtacg atcgaacgaa
     5221 ctttgctctg gagatcacag tgggcatcat agcatgtggt actaaaccct ttcccgccat
     5281 tccagaacct tcgattgctt gttacaaaac ctgtgagccg tcgctaggac cttgttgtgt
     5341 gacgaaattg gaagctgcaa tcaataggaa gacaggaagt cgagcgtgtc tgggtttttt
     5401 cagttttgtt ctttttgcaa acaaatcacg agcgacggta atttctttct cgataagagg
     5461 ccacgtgctt tatgagggta acatcaattc aagaaggagg gaaacacttc ctttttctgg
     5521 ccctgataat agtatgaggg tgaagccaaa ataaaggatt cgcgcccaaa tcggcatctt
     5581 taaatgcagg tatgcgatag ttcctcactc tttccttact cacgagtaat tcttgcaaat
     5641 gcctattatg cagatgttat aatatctgtg cgtcttgagt tgaagtcagg aatctaaaat
     5701 aaaaattaag gttaataaaa agaggaaaga aaaaaaaatt aatcgattta cagaaacttg
     5761 cacactaaaa atacacaact aaaagcaatt acagtatggg aagtcatcga cgttatctct
     5821 actatagtat attatcattt ctattattat cctgctcagt ggtacttgca aaacaagata
     5881 agaccccatt ctttgaaggt actgaaaaga accggataac aaaaatcacg atctgggtgg
     5941 gtgtgggtgt attggattat aggaagccac gcgctcaacc tggaattaca ggaagctggt
     6001 aattttttgg gtttgcaatc atcaccatct gcacgttgtt ataatgtccc gtgtctatat
     6061 atatccattg acggtattct atttttttgc tattgaaatg agcgtttttt gttactacaa
     6121 ttggttttac agacggaatt ttccctattt gtttcgtccc atttttcctt ttctcattgt
     6181 tctcatatct taaaaaggtc ctttcttcat aatcaatgct ttcttttact taatatttta
     6241 cttgcattca gtgaatttta atacatattc ctctagtctt gcaaaatcga tttagaatca
     6301 agataccagc ctaaaattat gtctgatcag aagaagcaca ttgtcgtcat cggtgctggt
     6361 atcggtggta ctgcaacagc agcacgtctg gcacgtgagg gtttccgtgt cactgtcgtc
     6421 gagaagaacg acttctctgg tggtcgttgc tctttcattc accacgacgg tcaccgtttc
     6481 gaccagggtc cttcattgta cttgatgcct aagttgtttg aggacgcttt cgctgacctg
     6541 gacgagcgta tcggtgacca cttggacctg ctgcgttgtg acaacaatta caaagtccat
     6601 ttcgacgacg gtgacgctgt ccaattgtca tcagacctga caaagatgaa gggtgagttg
     6661 gaccgtattg agggtcctct gggtttcggt cgtttcctgg atttcatgaa agagacacac
     6721 gtccactacg agcagggtac attcattgct atcaagcgta acttcgaaac tatctgggac
     6781 ctgatccgtc tgcagtacgt cccagagatt tttcgtttgc acctgttcgg taagatctac
     6841 gaccgtgcat caaaatactt ccaaacaaaa aagatgcgta tggcttttac ttttcaaaca
     6901 atgtacatgg gtatgtcacc ttacgacgca cctgcagtct actcattgtt gcaatataca
     6961 gagttcgcag agggtatttg gtacccacgt ggtggtttca acatggtcgt ccaaaagttg
     7021 gagtctatcg cttctaagaa gtacggtgct gagttccgtt accaatctcc tgtcgctaag
     7081 attaacactg tcgataaaga caagcgtgtc actggtgtca ctttggagtc tggtgaagtc
     7141 attgaggcag acgctgtcgt ctgcaacgct gacttggtct acgcttacca ccacttgttg
     7201 ccaccttgca actggacaaa gaagactttg gcatctaaga aactgacatc ttcatcaatt
     7261 tctttttact ggtcaatgtc tactaaggtc cctcaattgg acgtccacaa cattttcttg
     7321 gctgaggctt acaaggagtc attcgacgag atttttaacg atttcggttt gccttctgaa
     7381 gcatctttct acgtcaacgt tccttcacgt atcgacgagt ctgcagcacc tccaaataag
     7441 gactcaatta tcgttctggt tccaattggt cacatgaagt ctaagacagg taactcagca
     7501 gaggagaact acccagagtt ggtcaaccgt gctcgtaaga tggtcttgga ggtcatcgag
     7561 cgtcgtttgg gtgtcaacaa cttcgctaac ttgatcgaac acgaggaggt caacgaccca
     7621 tcagtctggc aatctaagtt caacttgtgg cgtggttcaa tcctgggtct gtcacatgat
     7681 gtctttcagg ttttgtggtt ccgtccttca acaaaggact ctactaaccg ttatgacaat
     7741 ctgtttttcg tcggtgcatc aactcaccct ggtacaggtg tcccaatcgt cttggcaggt
     7801 tctaaactga cttctgacca ggtctgtaag tcattcggtc aaaacccttt gcctcgtaag
     7861 ctgcaggact ctcagaagaa atatgcacct gagcaaacac gtaagactga gtcacactgg
     7921 atttattact gcctggcatg ctactttgtc actttcttgt tcttctattt ctttcctcgt
     7981 gacgacacta ctactccagc atcttttatt aatcagttgt tgccaaacgt cttccaaggt
     8041 cagaactcta acgatattcg tatcgggaaa cctattccca accccttact tggacttgat
     8101 agcacctaaa ctcgagaagc tttggacttc ttcgccagag gtttggtcaa gtctccaatc
     8161 aaggttgtcg gcttgtctac cttgccagaa atttacgaaa agatggaaaa gggtcaaatc
     8221 gttggtagat acgttgttga cacttctaaa taagcgaatt tcttatgatt tatgattttt
     8281 attattaaat aagttataaa aaaaataagt gtatacaaat tttaaagtga ctcttaggtt
     8341 ttaaaacgaa aattcttatt cttgagtaac tctttcctgt aggtcaggtt gctttctcag
     8401 gtatagcatg aggtcgctct tatgaccaca acgcattcca tgcgagctcg ctgaggactt
     8461 aatttgtgga agttcatggc aaacgctcct tggcttttgc ctagtcttgt tctatggcac
     8521 atttttctgt tgagttacac cccgcgtgct aaaaaagggg tgaaccatca gaaagcttat
     8581 tactgagttt tgcggagcat cgctcggagc ggcggaattg aatcgaaccg ccgtgctatt
     8641 accgaacaaa aaaattcgaa agcataaact cagtagtgaa aaacttgaga attttcagat
     8701 gagtggcgac tttccagtcc ttgcggtttt gtcaccttag tcagctagta aggaggccgt
     8761 gtgggttaga gtggctacaa tcctcaaagg gcacttctag aacccacggt gaattttttt
     8821 tggcatgata aatcggtaga atcggtgaag taattaccca aaaaaggatc gggattgtgt
     8881 ttctcgtaat tccgtattat tgccgatggc atcgactact tcttttttca gaaaccccaa
     8941 caagggtcta ttgtaattgt atataaacct ttttgtaatg gatatataca tgtggtacta
     9001 tttctcctca tcctgctcca tcgaaaatcc tcattaaacc ctcagcgcgg ccgcatttaa
     9061 atccccactt cagaagttcc tatactttct agagaatagg aacttcacta tagagtcgaa
     9121 taagggcgac accccataat tagcccgggc gaaaggccca gtctttcgac tgagcctttc
     9181 gttttatttg atgcctggca gttccctact ctcgcatggg gagtccccac actaccatcg
     9241 gcgctacggc gtttcacttc tgagttcggc atggggtcag gtgggaccac cgcgctactg
     9301 ccgccaggca aacaaggggt gttatgagcc atattcaggt ataaatgggc tcgcgataat
     9361 gttcagaatt ggttaattgg ttgtaacact gacccctatt tgtttatttt tctaaataca
     9421 ttcaaatatg tatccgctca tgagacaata accctgataa atgcttcaat aatattgaaa
     9481 aaggaagaat
//
