# Supplementary material for: Combining systems and synthetic biology for in vivo enzymology
Source: EMBO J. 2024 Sep 25;43(21):5169–85. doi: 10.1038/s44318-024-00251-w (PMC11535393; doi:10.1038/s44318-024-00251-w)
Supplement: Supplementary file 10 — Data Set EV1 [file 44318_2024_251_MOESM10_ESM.zip › EMBOJ-2024-117139R1-Data_Set_EV1-ds/penz089.gb]

LOCUS       pENZ089                 9291 bp ds-DNA     circular     15-DEC-2023
DEFINITION  .
KEYWORDS    "accession:addgene_73275_165988"
SOURCE      synthetic DNA construct
  ORGANISM  synthetic DNA construct
COMMENT     GENERAL Depositing Lab: Irina Borodina Publication: Jessop-Fabre et
            al Biotechnol J. 2016 Aug;11(8):1110-7. doi:
            10.1002/biot.201600147. Epub 2016 Jun 23. Purpose: (Empty Backbone)
            EasyClone-MarkerFree backbone vector for the addition of 1 or 2
            genes and promoters for integration into site XI-2 (Chr XI:
            91575..92913) BACKBONE Backbone manufacturer: DTU Backbone size
            (bp): 4569 Modifications to backbone: The pCfB2903 vector was
            created by amplifying the p0384 (pXI-2-URA3-DR) with primers that
            were designed to attach to either side of the selection markers,
            creating a fragment that no longer contained the marker. These
            fragments were then ligated to form the marker-less vectors. The
            PAM sites in the integration regions were removed by site-directed
            mutagenesis. Vector backbone: p0384 (pXI-2-URA3-DR) Vector type:
            Yeast Expression, CRISPR, Synthetic Biology CLONING INFORMATION
            Cloning method: Restriction Enzyme GROWTH IN BACTERIA Bacterial
            Resistance(s): Ampicillin Copy number: High Copy Growth Strain(s):
            DH5alpha Growth Temperature: 37°C
FEATURES             Location/Qualifiers
     primer_bind     42..61
                     /label="Kan-R"
                     /ApEinfo_revcolor="#ff9ccd"
                     /ApEinfo_fwdcolor="#ff9ccd"
     primer_bind     67..86
                     /label="pENTR-R"
                     /ApEinfo_revcolor="#faac61"
                     /ApEinfo_fwdcolor="#faac61"
     protein_bind    293..326
                     /label="FRT (minimal)"
                     /ApEinfo_revcolor="#85dae9"
                     /ApEinfo_fwdcolor="#85dae9"
     misc_recomb     293..326
                     /label="FRT"
                     /ApEinfo_revcolor="#c7b0e3"
                     /ApEinfo_fwdcolor="#c7b0e3"
     misc_feature    365..935
                     /label="Chr XI site II"
                     /ApEinfo_revcolor="#f8d3a9"
                     /ApEinfo_fwdcolor="#f8d3a9"
     promter         complement(982..1631)
                     /label="THD3p"
                     /ApEinfo_revcolor="#ff9ccd"
                     /ApEinfo_fwdcolor="#ff9ccd"
     misc_feature    1645..2625
                     /label="pPGK1"
                     /ApEinfo_revcolor="#d6b295"
                     /ApEinfo_fwdcolor="#d6b295"
     misc_feature    2640..4385
                     /label="XdCrtI"
                     /ApEinfo_revcolor="#b1ff67"
                     /ApEinfo_fwdcolor="#b1ff67"
     CDS             2640..4430
                     /label="Translation 2640-4430"
                     /translation="MGKEQDQDKPTAIIVGCGIGGIATAARLAKEGFQVTVFEKNDYSGGRCSLIERDGYRFDQGPSLLLLPDLFKQTFEDLGEKMEDWVDLIKCEPNYVCHFHDEETFTFSTDMALLKREVERFEGKDGFDRFLSFIQEAHRHYELAVVHVLQKNFPGFAAFLRLQFIGQILALHPFESIWTRVCRYFKTDRLRRVFSFAVMYMGQSPYSAPGTYSLLQYTELTEGIWYPRGGFWQVPNTLLQIVKRNNPSAKFNFNAPVSQVLLSPAKDRATGVRLESGEEHHADVVIVNADLVYASEHLIPDDARNKIGQLGEVKRSWWADLVGGKKLKGSCSSLSFYWSMDRIVDGLGGHNIFLAEDFKGSFDTIFEELGLPADPSFYVNVPSRIDPSAAPEGKDAIVILVPCGHIDASNPQDYNKLVARARKFVIQTLSAKLGLPDFEKMIVAEKVHDAPSWEKEFNLKDGSILGLAHNFMQVLGFRPSTRHPKYDKLFFVGASTHPGTGVPIVLAGAKLTANQVLESFDRSPAPDPNMSLSVPYGKPLKSNGTGIDSQVQLKFMDLERWVYLLVLLIGAVIARSVGVLAFGKPIPNPLLGLDST*"
     misc_feature    4197..4199
                     /label="Start Xd Loop"
                     /ApEinfo_revcolor="#85dae9"
                     /ApEinfo_fwdcolor="#85dae9"
     misc_feature    4269..4280
                     /label="Elbow Xd CrtI"
                     /ApEinfo_revcolor="#c7b0e3"
                     /ApEinfo_fwdcolor="#c7b0e3"
     misc_feature    4386..4427
                     /label="V5 epitope"
                     /ApEinfo_revcolor="#f58a5e"
                     /ApEinfo_fwdcolor="#f58a5e"
     misc_feature    4451..4634
                     /label="Cyc1t"
                     /ApEinfo_revcolor="#ff0000"
                     /ApEinfo_fwdcolor="#ff0000"
     misc_recomb     complement(4675..4708)
                     /label="LoxP"
                     /ApEinfo_revcolor="#9eafd2"
                     /ApEinfo_fwdcolor="#9eafd2"
     gene            4719..6147
                     /label="KanMX"
                     /ApEinfo_revcolor="#85dae9"
                     /ApEinfo_fwdcolor="#85dae9"
     misc_recomb     complement(6156..6189)
                     /label="LoxP"
                     /ApEinfo_revcolor="#9eafd2"
                     /ApEinfo_fwdcolor="#9eafd2"
     misc_feature    6258..6795
                     /label="Chr XI site II"
                     /ApEinfo_revcolor="#c7b0e3"
                     /ApEinfo_fwdcolor="#c7b0e3"
     misc_recomb     complement(6838..6871)
                     /label="FRT"
                     /ApEinfo_revcolor="#c7b0e3"
                     /ApEinfo_fwdcolor="#c7b0e3"
     protein_bind    complement(6838..6871)
                     /label="FRT (minimal)"
                     /ApEinfo_revcolor="#b7e6d7"
                     /ApEinfo_fwdcolor="#b7e6d7"
     primer_bind     complement(7341..7357)
                     /label="M13 fwd"
                     /ApEinfo_revcolor="#b4abac"
                     /ApEinfo_fwdcolor="#b4abac"
     primer_bind     complement(7341..7358)
                     /label="M13-fwd"
                     /ApEinfo_revcolor="#85dae9"
                     /ApEinfo_fwdcolor="#85dae9"
     primer_bind     complement(7456..7473)
                     /label="L4440"
                     /ApEinfo_revcolor="#f8d3a9"
                     /ApEinfo_fwdcolor="#f8d3a9"
     rep_origin      complement(7627..8215)
                     /label="ori"
                     /ApEinfo_revcolor="#c6c9d1"
                     /ApEinfo_fwdcolor="#c6c9d1"
     primer_bind     complement(7707..7726)
                     /label="pBR322ori-F"
                     /ApEinfo_revcolor="#d59687"
                     /ApEinfo_fwdcolor="#d59687"
     CDS             complement(8339..9199)
                     /label="AmpR"
                     /ApEinfo_revcolor="#c6c9d1"
                     /ApEinfo_fwdcolor="#c6c9d1"
     primer_bind     8962..8981
                     /label="Amp-R"
                     /ApEinfo_revcolor="#b1ff67"
                     /ApEinfo_fwdcolor="#b1ff67"
     promoter        complement(9200..9291)
                     /label="AmpR promoter"
                     /ApEinfo_revcolor="#b4abac"
                     /ApEinfo_fwdcolor="#b4abac"
ORIGIN
        1 taggggtcag tgttacaacc aattaaccaa ttctgaacat tatcgcgagc ccatttatac
       61 ctgaatatgg ctcataacac cccttgtttg cctggcggca gtagcgcggt ggtcccacct
      121 gaccccatgc cgaactcaga agtgaaacgc cgtagcgccg atggtagtgt ggggactccc
      181 catgcgagag tagggaactg ccaggcatca aataaaacga aaggctcagt cgaaagactg
      241 ggcctttcgc ccgggctaat tatggggtgt cgcccttatt cgactctata gtgaagttCC
      301 TATTCTCTAG AAAGTATAGG AACTTctgaa gtggggattt aaatgcGGCC GCGCTGAGGG
      361 TTTAAtgagg attttcgatg gagcaggatg aggagaaata gtaccacatg tatatatcca
      421 ttacaaaaag gtttatatac aattacaata gacccttgtt ggggtttctg aaaaaagaag
      481 tagtcgatgc catcggcaat aatacggaat tacgagaaac acaatcccga tccttttttg
      541 ggtaattact tcaccgattc taccgattta tcatgccaaa aaaaattcac cgtgggttct
      601 agaagtgccc tttgaggatt gtagccactc taacccacac ggcctcctta ctagctgact
      661 aaggtgacaa aaccgcaagg actggaaagt cgccactcat ctgaaaattc tcaagttttt
      721 cactactgag tttatgcttt cgaatttttt tgttcggtaa tagcacggcg gttcgattca
      781 attccgccgc tccgagcgat gctccgcaaa actcagtaat aagctttctg atggttcacc
      841 ccttttttag cacgcggggt gtaactcaac agaaaaatgt gccatagaac aagactaggc
      901 aaaagccaag gagcgtttgc catgaacttc cacaaattaa gtcctcagcG AGCTCGCATG
      961 GAATGCGTcT CGAGTCTAGA ACGAAACTAA GTTCTTGGTG TTTTAAAACT AAAAAAAAGA
     1021 CTAACTATAA AAGTAGAATT TAAGAAGTTT AAGAAATAGA TTTACAGAAT TACAATCAAT
     1081 ACCTACCGTC TTTATATACT TATTAGTCAA GTAGGGGAAT AATTTCAGGG AACTGGTTTC
     1141 AACCTTTTTT TTCAGCTTTT TCCAAATCAG AGAGAGCAGA AGGTAATAGA AGGTGTAAGA
     1201 AAATGAGATA GATACATGCG TGGGTCAATT GCCTTGTGTC ATCATTTACT CCAGGCAGGT
     1261 TGCATCACTC CATTGAGGTT GTGCCCGTTT TTTGCCTGTT TGTGCCCCTG TTCTCTGTAG
     1321 TTGCGCTAAG AGAATGGACC TATGAACTGA TGGTTGGTGA AGAAAACAAT ATTTTGGTGC
     1381 TGGGATTCTT TTTTTTTCTG GATGCCAGCT TAAAAAGCGG GCTCCATTAT ATTTAGTGGA
     1441 TGCCAGGAAT AAACTGTTCA CCCAGACACC TACGATGTTA TATATTCTGT GTAACCCGCC
     1501 CCCTATTTTG GGCATGTACG GGTTACAGCA GAATTAAAAG GCTAATTTTT TGACTAAATA
     1561 AAGTTAGGAA AATCACTACT ATTAATTATT TACGTATTCT TTGAAATGGC AGTATTGATA
     1621 ATGATAAACT CTCCGGTTCT TTTCAGTACC TTCAAAGAAT GGGGTCTTAT CTTGTTTTGC
     1681 AAGTACCACT GAGCAGGATA ATAATAGAAA TGATAATATA CTATAGTAGA GATAACGTCG
     1741 ATGACTTCCC ATACTGTAAT TGCTTTTAGT TGTGTATTTT TAGTGTGCAA GTTTCTGTAA
     1801 ATCGATTAAT TTTTTTTTCT TTCCTCTTTT TATTAACCTT AATTTTTATT TTAGATTCCT
     1861 GACTTCAACT CAAGACGCAC AGATATTATA ACATCTGCAT AATAGGCATT TGCAAGAATT
     1921 ACTCGTGAGT AAGGAAAGAG TGAGGAACTA TCGCATACCT GCATTTAAAG ATGCCGATTT
     1981 GGGCGCGAAT CCTTTATTTT GGCTTCACCC TCATACTATT ATCAGGGCCA GAAAAAGGAA
     2041 GTGTTTCCCT CCTTCTTGAA TTGATGTTAC CCTCATAAAG CACGTGGCCT CTTATCGAGA
     2101 AAGAAATTAC CGTCGCTCGT GATTTGTTTG CAAAAAGAAC AAAACTGAAA AAACCCAGAC
     2161 ACGCTCGACT TCCTGTCTTC CTATTGATTG CAGCTTCCAA TTTCGTCACA CAACAAGGTC
     2221 CTAGCGACGG CTCACAGGTT TTGTAACAAG CAATCGAAGG TTCTGGAATG GCGGGAAAGG
     2281 GTTTAGTACC ACATGCTATG ATGCCCACTG TGATCTCCAG AGCAAAGTTC GTTCGATCGT
     2341 ACTGTTACTC TCTCTCTTTC AAACAGAATT GTCCGAATCG TGTGACAACA ACAGCCTGTT
     2401 CTCACACACT CTTTTCTTCT AACCAAGGGG GTGGTTTAGT TTAGTAGAAC CTCGTGAAAC
     2461 TTACATTTAC ATATATATAA ACTTGCATAA ATTGGTCAAT GCAAGAAATA CATATTTGGT
     2521 CTTTTCTAAT TCGTAGTTTT TCAAGTTCTT AGATGCTTTC TTTTTCTCTT TTTTACAGAT
     2581 CATCAAGGAA GTAATTATCT ACTTTTTACA ACAAATATAA AACAACTTAA GCCCGGGAAA
     2641 TGGGAAAAGA ACAAGATCAG GATAAACCCA CAGCTATCAT CGTGGGATGT GGTATCGGTG
     2701 GAATCGCCAC TGCCGCTCGT CTTGCTAAAG AAGGTTTCCA GGTCACGGTG TTCGAGAAGA
     2761 ACGACTACTC CGGAGGTCGA TGCTCTTTAA TCGAGCGAGA TGGTTATCGA TTCGATCAGG
     2821 GGCCCAGTTT GCTGCTCTTG CCAGATCTCT TCAAGCAGAC ATTCGAAGAT TTGGGGGAGA
     2881 AGATGGAAGA TTGGGTCGAT CTCATCAAGT GTGAACCCAA CTATGTTTGC CACTTCCACG
     2941 ATGAAGAGAC TTTCACTTTT TCAACCGACA TGGCGTTGCT CAAGCGGGAA GTCGAGCGTT
     3001 TTGAAGGCAA AGATGGATTT GATCGGTTCT TGTCGTTTAT CCAAGAAGCC CACAGACATT
     3061 ACGAGCTTGC TGTCGTTCAC GTCCTGCAGA AGAACTTCCC TGGCTTCGCA GCATTCTTAC
     3121 GGCTACAGTT CATTGGCCAA ATCCTGGCTC TTCACCCCTT CGAGTCTATC TGGACAAGAG
     3181 TTTGTCGATA TTTCAAGACC GACAGATTAC GAAGAGTCTT CTCGTTTGCA GTGATGTACA
     3241 TGGGTCAAAG CCCATACAGT GCGCCCGGAA CATATTCCTT GCTCCAATAC ACCGAATTGA
     3301 CCGAGGGCAT CTGGTATCCG AGAGGAGGCT TTTGGCAGGT TCCTAATACT CTTCTTCAGA
     3361 TCGTCAAGCG CAACAATCCC TCAGCCAAGT TCAATTTCAA CGCTCCAGTT TCCCAGGTTC
     3421 TTCTCTCTCC TGCCAAGGAC CGAGCGACTG GTGTTCGACT TGAATCCGGC GAGGAACATC
     3481 ACGCCGATGT TGTGATTGTC AATGCTGACC TCGTTTACGC CTCCGAGCAC TTGATTCCTG
     3541 ACGATGCCAG AAACAAGATT GGCCAACTGG GTGAAGTCAA GAGAAGTTGG TGGGCTGACT
     3601 TAGTTGGTGG AAAGAAGCTC AAGGGAAGTT GCAGTAGTTT GAGCTTCTAC TGGAGCATGG
     3661 ACCGAATCGT GGACGGTCTG GGCGGACACA ATATCTTCTT GGCCGAGGAC TTCAAGGGAT
     3721 CATTCGACAC AATCTTCGAG GAGTTGGGTC TCCCAGCCGA TCCTTCCTTT TACGTGAACG
     3781 TTCCCTCGCG AATCGATCCT TCTGCCGCTC CCGAAGGCAA AGATGCTATC GTCATTCTTG
     3841 TGCCGTGTGG CCATATCGAC GCTTCGAACC CTCAAGATTA CAACAAGCTT GTTGCTCGGG
     3901 CAAGGAAGTT TGTGATCCAA ACGCTTTCCG CCAAGCTTGG ACTTCCCGAC TTTGAAAAAA
     3961 TGATTGTGGC AGAGAAGGTT CACGATGCTC CCTCTTGGGA GAAAGAATTT AACCTCAAGG
     4021 ACGGAAGCAT CTTGGGACTG GCTCACAACT TTATGCAAGT TCTTGGTTTC AGGCCGAGCA
     4081 CCAGACATCC CAAGTATGAC AAGTTGTTCT TTGTCGGGGC TTCGACTCAT CCCGGAACTG
     4141 GGGTTCCCAT CGTCTTGGCT GGAGCCAAGT TAACTGCCAA CCAAGTTCTC GAATCCTTTG
     4201 ACCGATCCCC AGCTCCAGAT CCCAATATGT CACTCTCCGT ACCATATGGA AAACCTCTCA
     4261 AATCAAATGG AACGGGTATC GATTCTCAGG TCCAGCTGAA GTTCATGGAT TTGGAGAGAT
     4321 GGGTATACCT TTTGGTGTTG TTGATTGGGG CCGTGATCGC TCGATCCGTT GGTGTTCTTG
     4381 CTTTCgggaa acctattccc aaccccttac ttggacttga tagcacctaa CGCGGCTAGC
     4441 TAAGATCCGC TCTAACCGAA AAGGAAGGAG TTAGACAACC TGAAGTCTAG GTCCCTATTT
     4501 ATTTTTTTAT AGTTATGTTA GTATTAAGAA CGTTATTTAT ATTTCAAATT TTTCTTTTTT
     4561 TTCTGTACAG ACGCGTGTAC GCATGTAACA TTATACTGAA AACCTTGCTT GAGAAGGTTT
     4621 TGGGACGCTC GAAGCCTGCA GGACTAGTGC TGaggcattg ctatacgaag ttatataact
     4681 tcgtataatg tatgctatac gaagttatta ggtctagtag cttgcctcgt ccccgccggg
     4741 tcacccggcc agcgacatgg aggcccagaa taccctcctt gacagtcttg acgtgcgcag
     4801 ctcaggggca tgatgtgact gtcgcccgta catttagccc atacatcccc atgtataatc
     4861 atttgcatcc atacattttg atggccgcac ggcgcgaagc aaaaattacg gctcctcgct
     4921 gcagacctgc gagcagggaa acgctcccct cacagacgcg ttgaattgtc cccacgccgc
     4981 gcccctgtag agaaatataa aaggttagga tttgccactg aggttcttct ttcatatact
     5041 tccttttaaa atcttgctag gatacagttc tcacatcaca tccgaacata aacaaccatg
     5101 ggtaaggaaa agactcacgt ttcgaggccg cgattaaatt ccaacatgga tgctgattta
     5161 tatgggtata aatgggctcg cgataatgtc gggcaatcag gtgcgacaat ctatcgattg
     5221 tatgggaagc ccgatgcgcc agagttgttt ctgaaacatg gcaaaggtag cgttgccaat
     5281 gatgttacag atgagatggt cagactaaac tggctgacgg aatttatgcc tcttccgacc
     5341 atcaagcatt ttatccgtac tcctgatgat gcatggttac tcaccactgc gatccccggc
     5401 aaaacagcat tccaggtatt agaagaatat cctgattcag gtgaaaatat tgttgatgcg
     5461 ctggcagtgt tcctgcgccg gttgcattcg attcctgttt gtaattgtcc ttttaacagc
     5521 gatcgcgtat ttcgtctcgc tcaggcgcaa tcacgaatga ataacggttt ggttgatgcg
     5581 agtgattttg atgacgagcg taatggctgg cctgttgaac aagtctggaa agaaatgcat
     5641 aagcttttgc cattctcacc ggattcagtc gtcactcatg gtgatttctc acttgataac
     5701 cttatttttg acgaggggaa attaataggt tgtattgatg ttggacgagt cggaatcgca
     5761 gaccgatacc aggatcttgc catcctatgg aactgcctcg gtgagttttc tccttcatta
     5821 cagaaacggc tttttcaaaa atatggtatt gataatcctg atatgaataa attgcagttt
     5881 catttgatgc tcgatgagtt tttctaatca gtactgacaa taaaaagatt cttgttttca
     5941 agaacttgtc atttgtatag tttttttata ttgtagttgt tctattttaa tcaaatgtta
     6001 gcgtgattta tatttttttt cgcctcgaca tcatctgccc agatgcgaag ttaagtgcgc
     6061 agaaagtaat atcatgcgtc aatcgtatgt gaatgctggt cgctatactg ctgtcgattc
     6121 gatactaacg ccgccatcca gtgtcgaaaa cgaacataac ttcgtataat gtatgctata
     6181 cgaagttatG AAGGCTTGCC ATTGGACAGG ggactagtgc tgaggcatta atcacacgac
     6241 tagcgctttc agatattaaa aagtttagat gtaggtttta gcggtaacag ttatataaat
     6301 cgtgtttctt ctcttgatga aacaaaaaaa tgctagaaaa actttgtcgt ttcttacttt
     6361 tggtgcgctt tgcagttttc gtggctagac ttagaatcat ttctcctcag atttcttgat
     6421 taaagtttgg tgcgaagccc tactctaaca ttggtgttct tcttttcatt cacgcaagtt
     6481 aagtccagga aggtgagcaa atgctcatcc ttctgttcat gcgtgacggc tgaattatcc
     6541 ttatctggcg tacccgtgca gccgtttccg tgcctcggtt cctccgagat atccttaggg
     6601 accgccaggg accatgattg cgtcaactgt tgtcaccgct ccagaggatc ctctgtaacc
     6661 ttttcaacca taaaaataga aagggcacag ggttggggta tttgaatttt ttttttgggt
     6721 tttttcgtat tacttattac ttaccttctt ttctatataa ttttgttttt ccctggtaga
     6781 gcggaatctt cccacATTAA GACCTCAGCg cggccgcaaa tttaaATAAA ATGAAGTgaa
     6841 gttcctatac tttctagaga ataggaactt ctatagtgag tcgaataagg gcgacacaaa
     6901 atttattcta aatgcataat aaatactgat aacatcttat agtttgtatt atattttgta
     6961 ttatcgttga catgtataat tttgatatca aaaactgatt ttccctttat tattttcgag
     7021 atttattttc ttaattctct ttaacaaact agaaatattg tatatacaaa aaatcataaa
     7081 taatagatga atagtttaat tataggtgtt catcaatcga aaaagcaacg tatcttattt
     7141 aaagtgcgtt gcttttttct catttataag gttaaataat tctcatatat caagcaaagt
     7201 gacaggcgcc cttaaatatt ctgacaaatg ctctttccct aaactccccc cataaaaaaa
     7261 cccgccgaag cgggttttta cgttatttgc ggattaacga ttactcgtta tcagaaccgc
     7321 ccagggggcc cgagcttaag actggccgtc gttttacaac acagaaagag tttgtagaaa
     7381 cgcaaaaagg ccatccgtca ggggccttct gcttagtttg atgcctggca gttccctact
     7441 ctcgccttcc gcttcctcgc tcactgactc gctgcgctcg gtcgttcggc tgcggcgagc
     7501 ggtatcagct cactcaaagg cggtaatacg gttatccaca gaatcagggg ataacgcagg
     7561 aaagaacatg tgagcaaaag gccagcaaaa ggccaggaac cgtaaaaagg ccgcgttgct
     7621 ggcgtttttc cataggctcc gcccccctga cgagcatcac aaaaatcgac gctcaagtca
     7681 gaggtggcga aacccgacag gactataaag ataccaggcg tttccccctg gaagctccct
     7741 cgtgcgctct cctgttccga ccctgccgct taccggatac ctgtccgcct ttctcccttc
     7801 gggaagcgtg gcgctttctc atagctcacg ctgtaggtat ctcagttcgg tgtaggtcgt
     7861 tcgctccaag ctgggctgtg tgcacgaacc ccccgttcag cccgaccgct gcgccttatc
     7921 cggtaactat cgtcttgagt ccaacccggt aagacacgac ttatcgccac tggcagcagc
     7981 cactggtaac aggattagca gagcgaggta tgtaggcggt gctacagagt tcttgaagtg
     8041 gtgggctaac tacggctaca ctagaagaac agtatttggt atctgcgctc tgctgaagcc
     8101 agttaccttc ggaaaaagag ttggtagctc ttgatccggc aaacaaacca ccgctggtag
     8161 cggtggtttt tttgtttgca agcagcagat tacgcgcaga aaaaaaggat ctcaagaaga
     8221 tcctttgatc ttttctacgg ggtctgacgc tcagtggaac gacgcgcgcg taactcacgt
     8281 taagggattt tggtcatgag cttgcgccgt cccgtcaagt cagcgtaatg ctctgctttt
     8341 accaatgctt aatcagtgag gcacctatct cagcgatctg tctatttcgt tcatccatag
     8401 ttgcctgact ccccgtcgtg tagataacta cgatacggga gggcttacca tctggcccca
     8461 gcgctgcgat gataccgcga gaaccacgct caccggctcc ggatttatca gcaataaacc
     8521 agccagccgg aagggccgag cgcagaagtg gtcctgcaac tttatccgcc tccatccagt
     8581 ctattaattg ttgccgggaa gctagagtaa gtagttcgcc agttaatagt ttgcgcaacg
     8641 ttgttgccat cgctacaggc atcgtggtgt cacgctcgtc gtttggtatg gcttcattca
     8701 gctccggttc ccaacgatca aggcgagtta catgatcccc catgttgtgc aaaaaagcgg
     8761 ttagctcctt cggtcctccg atcgttgtca gaagtaagtt ggccgcagtg ttatcactca
     8821 tggttatggc agcactgcat aattctctta ctgtcatgcc atccgtaaga tgcttttctg
     8881 tgactggtga gtactcaacc aagtcattct gagaatagtg tatgcggcga ccgagttgct
     8941 cttgcccggc gtcaatacgg gataataccg cgccacatag cagaacttta aaagtgctca
     9001 tcattggaaa acgttcttcg gggcgaaaac tctcaaggat cttaccgctg ttgagatcca
     9061 gttcgatgta acccactcgt gcacccaact gatcttcagc atcttttact ttcaccagcg
     9121 tttctgggtg agcaaaaaca ggaaggcaaa atgccgcaaa aaagggaata agggcgacac
     9181 ggaaatgttg aatactcata ttcttccttt ttcaatatta ttgaagcatt tatcagggtt
     9241 attgtctcat gagcggatac atatttgaat gtatttagaa aaataaacaa a
//
