# Supplementary material for: Combining systems and synthetic biology for in vivo enzymology
Source: EMBO J. 2024 Sep 25;43(21):5169–85. doi: 10.1038/s44318-024-00251-w (PMC11535393; doi:10.1038/s44318-024-00251-w)
Supplement: Supplementary file 10 — Data Set EV1 [file 44318_2024_251_MOESM10_ESM.zip › EMBOJ-2024-117139R1-Data_Set_EV1-ds/pmont004.gb]

LOCUS       pMont004                7387 bp ds-DNA     circular     15-DEC-2023
DEFINITION  .
FEATURES             Location/Qualifiers
     CDS             complement(637..705)
                     /label="LacZ alpha"
                     /ApEinfo_revcolor="#84b0dc"
                     /ApEinfo_fwdcolor="#84b0dc"
     misc_feature    723..1151
                     /label="HO Homologous Arm down"
                     /ApEinfo_revcolor="#ffef86"
                     /ApEinfo_fwdcolor="#ffef86"
     primer_bind     784..801
                     /label="M13-fwd"
                     /ApEinfo_revcolor="#85dae9"
                     /ApEinfo_fwdcolor="#85dae9"
     misc_feature    1152..1552
                     /label="TEF1p mut7"
                     /ApEinfo_revcolor="#f58a5e"
                     /ApEinfo_fwdcolor="#f58a5e"
     misc_feature    1567..2691
                     /label="CrtE "
                     /ApEinfo_revcolor="#b1ff67"
                     /ApEinfo_fwdcolor="#b1ff67"
     yeast termin... 2720..3021
                     /label="ADHt"
                     /ApEinfo_revcolor="#c7b0e3"
                     /ApEinfo_fwdcolor="#c7b0e3"
     primer_bind     complement(3047..3067)
                     /label="M13-rev"
                     /ApEinfo_revcolor="#85dae9"
                     /ApEinfo_fwdcolor="#85dae9"
     misc_binding    complement(3073..3095)
                     /label="LacO"
                     /ApEinfo_revcolor="#84b0dc"
                     /ApEinfo_fwdcolor="#84b0dc"
     promoter        complement(3099..3129)
                     /label="lac promoter"
                     /ApEinfo_revcolor="#c7b0e3"
                     /ApEinfo_fwdcolor="#c7b0e3"
     gene            complement(3808..5214)
                     /label="LEU2"
                     /ApEinfo_revcolor="#85dae9"
                     /ApEinfo_fwdcolor="#85dae9"
     misc_feature    5224..5540
                     /label="HO homologous arm up"
                     /ApEinfo_revcolor="#84b0dc"
                     /ApEinfo_fwdcolor="#84b0dc"
     primer_bind     complement(5560..5580)
                     /label="M13-rev"
                     /ApEinfo_revcolor="#85dae9"
                     /ApEinfo_fwdcolor="#85dae9"
     misc_binding    complement(5586..5608)
                     /label="LacO"
                     /ApEinfo_revcolor="#84b0dc"
                     /ApEinfo_fwdcolor="#84b0dc"
     promoter        complement(5612..5642)
                     /label="lac promoter"
                     /ApEinfo_revcolor="#c7b0e3"
                     /ApEinfo_fwdcolor="#c7b0e3"
     rep_origin      complement(5948..6630)
                     /label="ColE1 origin"
                     /ApEinfo_revcolor="#9eafd2"
                     /ApEinfo_fwdcolor="#9eafd2"
     CDS             complement(6728..7387)
                     /label="AmpR"
                     /ApEinfo_revcolor="#ffef86"
                     /ApEinfo_fwdcolor="#ffef86"
ORIGIN
        1 cattggaaaa cgttcttcgg ggcgaaaact ctcaaggatc ttaccgctgt tgagatccag
       61 ttcgatgtaa cccactcgtg cacccaactg atcttcagca tcttttactt tcaccagcgt
      121 ttctgggtga gcaaaaacag gaaggcaaaa tgccgcaaaa aagggaataa gggcgacacg
      181 gaaatgttga atactcatac tcttcctttt tcaatattat tgaagcattt atcagggtta
      241 ttgtctcatg agcggataca tatttgaatg tatttagaaa aataaacaaa taggggttcc
      301 gcgcacattt ccccgaaaag tgccacctga cgtctaagaa accattatta tcatgacatt
      361 aacctataaa aataggcgta tcacgaggcc ctttcgtctc gcgcgtttcg gtgatgacgg
      421 tgaaaacctc tgacacatgc agctcccgga gacggtcaca gcttgtctgt aagcggatgc
      481 cgggagcaga caagcccgtc agggcgcgtc agcgggtgtt ggcgggtgtc ggggctggct
      541 taactatgcg gcatcagagc agattgtact gagagtgcac catatgcggt gtgaaatacc
      601 gcacagatgc gtaaggagaa aataccgcat caggcgccat tcgccattca ggctgcgcaa
      661 ctgttgggaa gggcgatcgg tgcgggcctc ttcgctatta cgccagctgg cgaaGCGGCC
      721 GCagggggat gtgctgcaag gcgattaagt tgggtaacgc cagggttttc ccagtcacga
      781 cgttgtaaaa cgacggccag tgccaagctt gcatgcctgc aggtcgactc tagaTGACAG
      841 TACAACAAAA GAGCCAGAAA TCTCAGTAGA TAGCTTGGAT CCTAAGCTAA TGGAGAGTTT
      901 AAGAGAAAAT GCGAAAATCT GGGGTCTCTA CCTTACGGTT TGTGACGATC ACGTTCCGCT
      961 ACGTGCCAAA CATGTAAGGC TTCATTATGG AGATGGTCCA GATGAAAACA GGAAGACAAG
     1021 GAATTTGAGG AAAAATAATC CATTCTGGAA AGCTGTCACA ATTTTAAAGT TTAAAAGGGA
     1081 TCTTGATGGA GAGAAGCAAA TCCCTGAATT TATGTACGGC GAGCATATAG AAGTTCGTGA
     1141 AGCATTCTTA Gatagcttca aaatgtctct actccttttt tactcttcca gattttctcg
     1201 gactccgcgc accgccgtac cacttcaaaa cacccaagca cagcatacta aattccccct
     1261 cctccttcct ctagggtgcc gttaattacc cgtactaaag gtttggaaaa ggaaaaagag
     1321 accgcctcgt ccctttttct tcgtcggaga aggcaataaa aatttttatc acgtttcttt
     1381 ctcttgaaaa cttttttttc gattttgttc tctttcgacg acctcccatt gatatttgag
     1441 ttaacaaacg gtcttcaatt tctcaagttt cagcttcatt tttcctgttc tattacaact
     1501 ttttttactt cttgctcatt ggaaagaaag catagcaatc taatctaagt ttTCTAGAAA
     1561 AATATGgatt acgcgaacat cctcacagca attccactcg agtttactcc tcaggatgat
     1621 atcgtgctcc ttgaaccgta tcactaccta ggaaagaacc ctggaaaaga aattcgatca
     1681 caactcatcg aggctttcaa ctattggttg gatgtcaaga aggaggatct cgaggtcatc
     1741 cagaacgttg ttggcatgct acataccgct agcttattaa tggacgatgt ggaggattca
     1801 tcggtcctca ggcgtgggtc gcctgtggcc catctaattt acgggattcc gcagacaata
     1861 aacactgcaa actacgtcta ctttctggct tatcaagaga tcttcaagct tcgcccaaca
     1921 ccgataccca tgcctgtaat tcctccttca tctgcttcgc ttcaatcatc cgtctcctct
     1981 gcatcctcct cctcctcggc ctcgtctgaa aacgggggca cgtcaactcc taattcgcag
     2041 attccgttct cgaaagatac gtatcttgat aaagtgatca cagacgagat gctttccctc
     2101 catagagggc aaggcctgga gctattctgg agagatagtc tgacgtgtcc tagcgaagag
     2161 gaatatgtga aaatggttct tggaaagacg ggaggtttgt tccgtatagc ggtcagattg
     2221 atgatggcaa agtcagaatg tgacatagac tttgtccagc ttgtcaactt gatctcaata
     2281 tacttccaga tcagggatga ctatatgaac cttcagtctt ctgagtatgc ccataataag
     2341 aattttgcag aggacctcac agaaggaaaa ttcagttttc ccactatcca ctcgattcat
     2401 gccaacccct catcgagact cgtcatcaat acgttgcaga agaaatcgac ctctcctgag
     2461 atccttcacc actgtgtaaa ctacatgcgc acagaaaccc actcattcga atatactcag
     2521 gaagtcctca acaccttgtc aggtgcactc gagagagaac taggaaggct tcaaggagag
     2581 ttcgcagaag ctaactcaaa gattgatctt ggagacgtag agtcggaagg aagaacgggg
     2641 aagaacgtca aattggaagc gatcctgaaa aagctagccg atatccctct gtaaatatcg
     2701 ataccgtcga ccaattaaca attcttcgcc agaggtttgg tcaagtctcc aatcaaggtt
     2761 gtcggcttgt ctaccttgcc agaaatttac gaaaagatgg aaaagggtca aatcgttggt
     2821 agatacgttg ttgacacttc taaataagcg aatttcttat gatttatgat ttttattatt
     2881 aaataagtta taaaaaaaat aagtgtatac aaattttaaa gtgactctta ggttttaaaa
     2941 cgaaaattct tattcttgag taactctttc ctgtaggtca ggttgctttc tcaggtatag
     3001 catgaggtcg ctccaattca gtgcaggcat gcaagcttgg cgtaatcatg gtcatagctg
     3061 tttcctgtgt gaaattgtta tccgctcaca attccacaca acatacgagc cggaagcata
     3121 aagtgtaaag cctggggtgc ctaatgagtg agctaactca cattaattgc gttgcgctca
     3181 ctgcccgctt tccagtcggg aaacctgtcg tgccagcaga tctattacat tatgggtggt
     3241 atgttggaat aaaaatcaac tatcatctac taactagtat ttacgttact agtatattat
     3301 catatacggt gttagaagat gacgcaaatg atgagaaata gtcatctaaa ttagtggaag
     3361 ctgaaacgca aggattgata atgtaatagg atcaatgaat attaacatat aaaatgatga
     3421 taataatatt tatagaattg tgtagaattg cagattccct tttatggatt cctaaatcct
     3481 cgaggagaac ttctagtata tctacatacc taatattatt gccttattaa aaatggaatc
     3541 ccaacaatta catcaaaatc cacattctct tcaaaatcaa ttgtcctgta cttccttgtt
     3601 catgtgtgtt caaaaacgtt atatttatag gataattata ctctatttct caacaagtaa
     3661 ttggttgttt ggccgagcgg tctaaggcgc ctgattcaag aaatatcttg accgcagtta
     3721 actgtgggaa tactcaggta tcgtaagatg caagagttcg aatctcttag caaccattat
     3781 ttttttcctc aacataacga gaacacacag gggcgctatc gcacagaatc aaattcgatg
     3841 actggaaatt ttttgttaat ttcagaggtc gcctgacgca tatacctttt tcaactgaaa
     3901 aattgggaga aaaaggaaag gtgagagccg cggaaccggc ttttcatata gaatagagaa
     3961 gcgttcatga ctaaatgctt gcatcacaat acttgaagtt gacaatatta tttaaggacc
     4021 tattgttttt tccaataggt ggttagcaat cgtcttactt tctaactttt cttacctttt
     4081 acatttcagc aatatatata tatatatttc aaggatatac cattctaatg tctgccccta
     4141 agaagatcgt cgttttgcca ggtgaccacg ttggtcaaga aatcacagcc gaagccatta
     4201 aggttcttaa agctatttct gatgttcgtt ccaatgtcaa gttcgatttc gaaaatcatt
     4261 taattggtgg tgctgctatc gatgctacag gtgtcccact tccagatgag gcgctggaag
     4321 cctccaagaa ggttgatgcc gttttgttag gtgctgtggg tggtcctaaa tggggtaccg
     4381 gtagtgttag acctgaacaa ggtttactaa aaatccgtaa agaacttcaa ttgtacgcca
     4441 acttaagacc atgtaacttt gcatccgact ctcttttaga cttatctcca atcaagccac
     4501 aatttgctaa aggtactgac ttcgttgttg tcagagaatt agtgggaggt atttactttg
     4561 gtaagagaaa ggaagacgat ggtgatggtg tcgcttggga tagtgaacaa tacaccgttc
     4621 cagaagtgca aagaatcaca agaatggccg ctttcatggc cctacaacat gagccaccat
     4681 tgcctatttg gtccttggat aaagctaatg ttttggcctc ttcaagatta tggagaaaaa
     4741 ctgtggagga aaccatcaag aacgaattcc ctacattgaa ggttcaacat caattgattg
     4801 attctgccgc catgatccta gttaagaacc caacccacct aaatggtatt ataatcacca
     4861 gcaacatgtt tggtgatatc atctccgatg aagcctccgt tatcccaggt tccttgggtt
     4921 tgttgccatc tgcgtccttg gcctctttgc cagacaagaa caccgcattt ggtttgtacg
     4981 aaccatgcca cggttctgct ccagatttgc caaagaataa ggtcaaccct atcgccacta
     5041 tcttgtctgc tgcaatgatg ttgaaattgt cattgaactt gcctgaagaa ggtaaggcca
     5101 ttgaagatgc agttaaaaag gttttggatg caggtatcag aactggtgat ttaggtggtt
     5161 ccaacagtac cacggaagtc ggtgatgctg tcgccgaaga agttaagaaa atccttgctt
     5221 aagGTACGTT GTGAAAAAGG GCGAAGGCCC TGAATCTTAT AAAATAGCAA TTCAAACTGT
     5281 TTATTCATCC ATTATGGACG GAATTGTCCA TATTTCAAGA TCTCTTGGTA TGTCAGCTAC
     5341 TGTGACGACC AGGTCAGCTA GGGAGGAAAT CATTGAAGGA AGAAAAGTCC AATGTCAATT
     5401 TACATACGAC TGTAATGTTG CTGGGGGAAC AACTTCACAG AATGTTTTGT CATATTGTCG
     5461 AAGTGGTCAC AAAACAAGAG AAGTTCCGCC AATTATAAAA AGGGAACCCG TATATTTCAG
     5521 CTTCACGGAT GATTTCCAGG GCGGCCGCga attcgtaatc atggtcatag ctgtttcctg
     5581 tgtgaaattg ttatccgctc acaattccac acaacatacg agccggaagc ataaagtgta
     5641 aagcctgggg tgcctaatga gtgagctaac tcacattaat tgcgttgcgc tcactgcccg
     5701 ctttccagtc gggaaacctg tcgtgccagc tgcattaatg aatcggccaa cgcgcgggga
     5761 gaggcggttt gcgtattggg cgctcttccg cttcctcgct cactgactcg ctgcgctcgg
     5821 tcgttcggct gcggcgagcg gtatcagctc actcaaaggc ggtaatacgg ttatccacag
     5881 aatcagggga taacgcagga aagaacatgt gagcaaaagg ccagcaaaag gccaggaacc
     5941 gtaaaaaggc cgcgttgctg gcgtttttcc ataggctccg cccccctgac gagcatcaca
     6001 aaaatcgacg ctcaagtcag aggtggcgaa acccgacagg actataaaga taccaggcgt
     6061 ttccccctgg aagctccctc gtgcgctctc ctgttccgac cctgccgctt accggatacc
     6121 tgtccgcctt tctcccttcg ggaagcgtgg cgctttctca aagctcacgc tgtaggtatc
     6181 tcagttcggt gtaggtcgtt cgctccaagc tgggctgtgt gcacgaaccc cccgttcagc
     6241 ccgaccgctg cgccttatcc ggtaactatc gtcttgagtc caacccggta agacacgact
     6301 tatcgccact ggcagcagcc actggtaaca ggattagcag agcgaggtat gtaggcggtg
     6361 ctacagagtt cttgaagtgg tggcctaact acggctacac tagaagaaca gtatttggta
     6421 tctgcgctct gctgaagcca gttaccttcg gaaaaagagt tggtagctct tgatccggca
     6481 aacaaaccac cgctggtagc ggtggttttt ttgtttgcaa gcagcagatt acgcgcagaa
     6541 aaaaaggatc tcaagaagat cctttgatct tttctacggg gtctgacgct cagtggaacg
     6601 aaaactcacg ttaagggatt ttggtcatga gattatcaaa aaggatcttc acctagatcc
     6661 ttttaaatta aaaatgaagt tttaaatcaa tctaaagtat atatgagtaa acttggtctg
     6721 acagttacca atgcttaatc agtgaggcac ctatctcagc gatctgtcta tttcgttcat
     6781 ccatagttgc ctgactcccc gtcgtgtaga taactacgat acgggagggc ttaccatctg
     6841 gccccagtgc tgcaatgata ccgcgagacc cacgctcacc ggctccagat ttatcagcaa
     6901 taaaccagcc agccggaagg gccgagcgca gaagtggtcc tgcaacttta tccgcctcca
     6961 tccagtctat taattgttgc cgggaagcta gagtaagtag ttcgccagtt aatagtttgc
     7021 gcaacgttgt tgccattgct acaggcatcg tggtgtcacg ctcgtcgttt ggtatggctt
     7081 cattcagctc cggttcccaa cgatcaaggc gagttacatg atcccccatg ttgtgcaaaa
     7141 aagcggttag ctccttcggt cctccgatcg ttgtcagaag taagttggcc gcagtgttat
     7201 cactcatggt tatggcagca ctgcataatt ctcttactgt catgccatcc gtaagatgct
     7261 tttctgtgac tggtgagtac tcaaccaagt cattctgaga atagtgtatg cggcgaccga
     7321 gttgctcttg cccggcgtca atacgggata ataccgcgcc acatagcaga actttaaaag
     7381 tgctcat
//
