# Supplementary material for: Combining systems and synthetic biology for in vivo enzymology
Source: EMBO J. 2024 Sep 25;43(21):5169–85. doi: 10.1038/s44318-024-00251-w (PMC11535393; doi:10.1038/s44318-024-00251-w)
Supplement: Supplementary file 10 — Data Set EV1 [file 44318_2024_251_MOESM10_ESM.zip › EMBOJ-2024-117139R1-Data_Set_EV1-ds/penz088.gb]

LOCUS       pENZ088                 9375 bp ds-DNA     circular     15-DEC-2023
DEFINITION  .
KEYWORDS    "accession:addgene_73275_165988"
SOURCE      synthetic DNA construct
  ORGANISM  synthetic DNA construct
COMMENT     GENERAL Depositing Lab: Irina Borodina Publication: Jessop-Fabre et
            al Biotechnol J. 2016 Aug;11(8):1110-7. doi:
            10.1002/biot.201600147. Epub 2016 Jun 23. Purpose: (Empty Backbone)
            EasyClone-MarkerFree backbone vector for the addition of 1 or 2
            genes and promoters for integration into site XI-2 (Chr XI:
            91575..92913) BACKBONE Backbone manufacturer: DTU Backbone size
            (bp): 4569 Modifications to backbone: The pCfB2903 vector was
            created by amplifying the p0384 (pXI-2-URA3-DR) with primers that
            were designed to attach to either side of the selection markers,
            creating a fragment that no longer contained the marker. These
            fragments were then ligated to form the marker-less vectors. The
            PAM sites in the integration regions were removed by site-directed
            mutagenesis. Vector backbone: p0384 (pXI-2-URA3-DR) Vector type:
            Yeast Expression, CRISPR, Synthetic Biology CLONING INFORMATION
            Cloning method: Restriction Enzyme GROWTH IN BACTERIA Bacterial
            Resistance(s): Ampicillin Copy number: High Copy Growth Strain(s):
            DH5alpha Growth Temperature: 37°C
FEATURES             Location/Qualifiers
     primer_bind     42..61
                     /label="Kan-R"
                     /ApEinfo_revcolor="#ff9ccd"
                     /ApEinfo_fwdcolor="#ff9ccd"
     primer_bind     67..86
                     /label="pENTR-R"
                     /ApEinfo_revcolor="#faac61"
                     /ApEinfo_fwdcolor="#faac61"
     protein_bind    293..326
                     /label="FRT (minimal)"
                     /ApEinfo_revcolor="#85dae9"
                     /ApEinfo_fwdcolor="#85dae9"
     misc_recomb     293..326
                     /label="FRT"
                     /ApEinfo_revcolor="#c7b0e3"
                     /ApEinfo_fwdcolor="#c7b0e3"
     misc_feature    326..346
                     /label="oENZ315"
                     /ApEinfo_revcolor="#84b0dc"
                     /ApEinfo_fwdcolor="#84b0dc"
     misc_feature    365..935
                     /label="Chr XI site II"
                     /ApEinfo_revcolor="#f8d3a9"
                     /ApEinfo_fwdcolor="#f8d3a9"
     terminator      complement(974..1139)
                     /label="ADH1 terminator"
                     /ApEinfo_revcolor="#d6b295"
                     /ApEinfo_fwdcolor="#d6b295"
     primer_bind     1060..1084
                     /label="pHybLex-R"
                     /ApEinfo_revcolor="#f58a5e"
                     /ApEinfo_fwdcolor="#f58a5e"
     misc_feature    complement(1131..1157)
                     /label="oENZ197"
                     /ApEinfo_revcolor="#75c6a9"
                     /ApEinfo_fwdcolor="#75c6a9"
     promoter        complement(1228..2208)
                     /label="PGKp"
                     /ApEinfo_revcolor="#75c6a9"
                     /ApEinfo_fwdcolor="#75c6a9"
     promter         2222..2871
                     /label="THD3p"
                     /ApEinfo_revcolor="#ff9ccd"
                     /ApEinfo_fwdcolor="#ff9ccd"
     None            2874..4349
                     /label="PaCrtI"
                     /ApEinfo_revcolor="#f58a5e"
                     /ApEinfo_fwdcolor="#f58a5e"
     CDS             2874..4394
                     /ApEinfo_revcolor="#84b0dc"
                     /ApEinfo_fwdcolor="#84b0dc"
                     /translation="MKPTTVIGAGFGGLALAIRLQAAGIPVLLLEQRDKPGGRAYVYEDQGFTFDAGPTVITDPSAIEELFALAGKQLKEYVELLPVTPFYRLCWESGKVFNYDNDQTRLEAQIQQFNPRDVEGYRQFLDYSRAVFKEGYLKLGTVPFLSFRDMLRAAPQLAKLQAWRSVYSKVASYIEDEHLRQAFSFHSLLVGGNPFATSSIYTLIHALEREWGVWFPRGGTGALVQGMIKLFQDLGGEVVLNARVSHMETTGNKIEAVHLEDGRRFLTQAVASNADVVHTYRDLLSQHPAAVKQSNKLQTKRMSNSLFVLYFGLNHHHDQLAHHTVCFGPRYRELIDEIFNHDGLAEDFSLYLHAPCVTDSSLAPEGCGSYYVLAPVPHLGTANLDWTVEGPKLRDRIFAYLEQHYMPGLRSQLVTHRMFTPFDFRDQLNAYHGSAFSVEPVLTQSAWFRPHNRDKTITNLYLVGAGTHPGAGIPGVIGSAKATAGLMLEDLIGKPIPNPLLGLDST*"
     misc_feature    4350..4394
                     /label="V5 epitope"
                     /ApEinfo_revcolor="#f8d3a9"
                     /ApEinfo_fwdcolor="#f8d3a9"
     misc_feature    4412..4601
                     /label="Cyc1t"
                     /ApEinfo_revcolor="#ff0000"
                     /ApEinfo_fwdcolor="#ff0000"
     primer_bind     complement(4618..4638)
                     /label="T7"
                     /ApEinfo_revcolor="#85dae9"
                     /ApEinfo_fwdcolor="#85dae9"
     primer_bind     complement(4647..4664)
                     /label="M13-fwd"
                     /ApEinfo_revcolor="#85dae9"
                     /ApEinfo_fwdcolor="#85dae9"
     primer_bind     complement(4656..4678)
                     /label="M13/pUC Forward"
                     /ApEinfo_revcolor="#d6b295"
                     /ApEinfo_fwdcolor="#d6b295"
     misc_recomb     complement(4759..4792)
                     /label="LoxP"
                     /ApEinfo_revcolor="#9eafd2"
                     /ApEinfo_fwdcolor="#9eafd2"
     gene            4803..6231
                     /label="KanMX"
                     /ApEinfo_revcolor="#85dae9"
                     /ApEinfo_fwdcolor="#85dae9"
     misc_recomb     complement(6240..6273)
                     /label="LoxP"
                     /ApEinfo_revcolor="#9eafd2"
                     /ApEinfo_fwdcolor="#9eafd2"
     misc_feature    6342..6879
                     /label="Chr XI site II"
                     /ApEinfo_revcolor="#c7b0e3"
                     /ApEinfo_fwdcolor="#c7b0e3"
     protein_bind    complement(6922..6955)
                     /label="FRT (minimal)"
                     /ApEinfo_revcolor="#b7e6d7"
                     /ApEinfo_fwdcolor="#b7e6d7"
     misc_recomb     complement(6922..6955)
                     /label="FRT"
                     /ApEinfo_revcolor="#c7b0e3"
                     /ApEinfo_fwdcolor="#c7b0e3"
     primer_bind     complement(7425..7441)
                     /label="M13 fwd"
                     /ApEinfo_revcolor="#b4abac"
                     /ApEinfo_fwdcolor="#b4abac"
     primer_bind     complement(7425..7442)
                     /label="M13-fwd"
                     /ApEinfo_revcolor="#85dae9"
                     /ApEinfo_fwdcolor="#85dae9"
     rep_origin      complement(7711..8299)
                     /label="ori"
                     /ApEinfo_revcolor="#c6c9d1"
                     /ApEinfo_fwdcolor="#c6c9d1"
     primer_bind     complement(7791..7810)
                     /label="pBR322ori-F"
                     /ApEinfo_revcolor="#d59687"
                     /ApEinfo_fwdcolor="#d59687"
     CDS             complement(8423..9283)
                     /label="AmpR"
                     /ApEinfo_revcolor="#c6c9d1"
                     /ApEinfo_fwdcolor="#c6c9d1"
     primer_bind     9046..9065
                     /label="Amp-R"
                     /ApEinfo_revcolor="#b1ff67"
                     /ApEinfo_fwdcolor="#b1ff67"
     promoter        complement(9284..9375)
                     /label="AmpR promoter"
                     /ApEinfo_revcolor="#b4abac"
                     /ApEinfo_fwdcolor="#b4abac"
ORIGIN
        1 taggggtcag tgttacaacc aattaaccaa ttctgaacat tatcgcgagc ccatttatac
       61 ctgaatatgg ctcataacac cccttgtttg cctggcggca gtagcgcggt ggtcccacct
      121 gaccccatgc cgaactcaga agtgaaacgc cgtagcgccg atggtagtgt ggggactccc
      181 catgcgagag tagggaactg ccaggcatca aataaaacga aaggctcagt cgaaagactg
      241 ggcctttcgc ccgggctaat tatggggtgt cgcccttatt cgactctata gtgaagttCC
      301 TATTCTCTAG AAAGTATAGG AACTTctgaa gtggggattt aaatgcGGCC GCGCTGAGGG
      361 TTTAAtgagg attttcgatg gagcaggatg aggagaaata gtaccacatg tatatatcca
      421 ttacaaaaag gtttatatac aattacaata gacccttgtt ggggtttctg aaaaaagaag
      481 tagtcgatgc catcggcaat aatacggaat tacgagaaac acaatcccga tccttttttg
      541 ggtaattact tcaccgattc taccgattta tcatgccaaa aaaaattcac cgtgggttct
      601 agaagtgccc tttgaggatt gtagccactc taacccacac ggcctcctta ctagctgact
      661 aaggtgacaa aaccgcaagg actggaaagt cgccactcat ctgaaaattc tcaagttttt
      721 cactactgag tttatgcttt cgaatttttt tgttcggtaa tagcacggcg gttcgattca
      781 attccgccgc tccgagcgat gctccgcaaa actcagtaat aagctttctg atggttcacc
      841 ccttttttag cacgcggggt gtaactcaac agaaaaatgt gccatagaac aagactaggc
      901 aaaagccaag gagcgtttgc catgaacttc cacaaattaa gtcctcagcG AGCTCGCATG
      961 GAATGCGTgc gatgagcgac ctcatgctat acctgagaaa gcaacctgac ctacaggaaa
     1021 gagttactca agaataagaa ttttcgtttt aaaacctaag agtcacttta aaatttgtat
     1081 acacttattt tttttataac ttatttaata ataaaaatca taaatcataa gaaattcgct
     1141 tatttagaag tgtcaactta tttagaagtg tcaacaacgt atctaccaac ggaatgcgtg
     1201 cgatggaatt cgagctcggt cccttagttg ttttatattt gttgtaaaaa gtagataatt
     1261 acttccttga tgatctgtaa aaaagagaaa aagaaagcat ctaagaactt gaaaaactac
     1321 gaattagaaa agaccaaata tgtatttctt gcattgacca atttatgcaa gtttatatat
     1381 atgtaaatgt aagtttcacg aggttctact aaactaaacc acccccttgg ttagaagaaa
     1441 agagtgtgtg agaacaggct gttgttgtca cacgattcgg acaattctgt ttgaaagaga
     1501 gagagtaaca gtacgatcga acgaactttg ctctggagat cacagtgggc atcatagcat
     1561 gtggtactaa accctttccc gccattccag aaccttcgat tgcttgttac aaaacctgtg
     1621 agccgtcgct aggaccttgt tgtgtgacga aattggaagc tgcaatcaat aggaagacag
     1681 gaagtcgagc gtgtctgggt tttttcagtt ttgttctttt tgcaaacaaa tcacgagcga
     1741 cggtaatttc tttctcgata agaggccacg tgctttatga gggtaacatc aattcaagaa
     1801 ggagggaaac acttcctttt tctggccctg ataatagtat gagggtgaag ccaaaataaa
     1861 ggattcgcgc ccaaatcggc atctttaaat gcaggtatgc gatagttcct cactctttcc
     1921 ttactcacga gtaattcttg caaatgccta ttatgcagat gttataatat ctgtgcgtct
     1981 tgagttgaag tcaggaatct aaaataaaaa ttaaggttaa taaaaagagg aaagaaaaaa
     2041 aaattaatcg atttacagaa acttgcacac taaaaataca caactaaaag caattacagt
     2101 atgggaagtc atcgacgtta tctctactat agtatattat catttctatt attatcctgc
     2161 tcagtggtac ttgcaaaaca agataagacc ccattctttg aaggtactga aaagaaccgg
     2221 agagtttatc attatcaata ctgccatttc aaagaatacg taaataatta atagtagtga
     2281 ttttcctaac tttatttagt caaaaaatta gccttttaat tctgctgtaa cccgtacatg
     2341 cccaaaatag ggggcgggtt acacagaata tataacatcg taggtgtctg ggtgaacagt
     2401 ttattcctgg catccactaa atataatgga gcccgctttt taagctggca tccagaaaaa
     2461 aaaagaatcc cagcaccaaa atattgtttt cttcaccaac catcagttca taggtccatt
     2521 ctcttagcgc aactacagag aacaggggca caaacaggca aaaaacgggc acaacctcaa
     2581 tggagtgatg caacctgcct ggagtaaatg atgacacaag gcaattgacc cacgcatgta
     2641 tctatctcat tttcttacac cttctattac cttctgctct ctctgatttg gaaaaagctg
     2701 aaaaaaaagg ttgaaaccag ttccctgaaa ttattcccct acttgactaa taagtatata
     2761 aagacggtag gtattgattg taattctgta aatctatttc ttaaacttct taaattctac
     2821 ttttatagtt agtctttttt ttagttttaa aacaccaaga acttagtttc gttatgaaac
     2881 cgactacagt cattggcgct gggtttggag gtctagctct tgcaattaga cttcaggcag
     2941 ctgggattcc tgtattgctt ttagaacaga gggataaacc gggcggtaga gcctacgtct
     3001 atgaagatca ggggtttacc ttcgacgctg gtccaaccgt cattactgac ccgagcgcta
     3061 tcgaggagtt attcgcgtta gctggtaaac agctaaagga atatgtggaa cttctacctg
     3121 tcactccgtt ctacagacta tgctgggaat caggaaaggt atttaattac gataacgacc
     3181 agacaagatt agaagcccaa atacaacaat tcaatcctag ggacgtagag gggtacaggc
     3241 aattcctaga ctactcccgt gctgtgttca aagaaggtta ccttaaactg ggcaccgttc
     3301 cgtttctatc atttagagac atgttgcgtg cagcgcccca gctagctaaa ctacaagcct
     3361 ggagatccgt ctatagtaaa gtggccagtt acatagaaga cgagcatctg agacaagcct
     3421 tctcctttca ttcattactt gttggtggaa atccttttgc gacaagcagt atttacacgt
     3481 tgattcacgc actggaaagg gagtggggag tttggtttcc ccgtggtggt acaggagctt
     3541 tggtgcaggg tatgataaaa ttgtttcagg acctgggagg cgaggtagtg cttaatgcta
     3601 gggtaagcca catggaaaca accgggaata agatagaggc ggtacattta gaagacggac
     3661 gtaggttcct aacgcaagca gtagcttcaa atgcagatgt tgtccatact tatcgtgatt
     3721 tgctttcaca acatccagct gccgtgaaac aatccaacaa gttacaaact aaacgtatga
     3781 gtaactcact tttcgtctta tactttggat tgaatcacca tcatgatcaa ttagcacacc
     3841 atacggtatg ctttgggcct aggtacagag aacttattga tgagatattt aaccacgacg
     3901 ggctagctga ggattttagc ctatatttgc acgccccgtg tgtaacggat tcctcccttg
     3961 ctccggaggg ttgcggaagc tactacgtgc tggccccggt gccccacctg gggacggcga
     4021 atctggactg gacagtagag ggtcctaagt tacgtgatcg tatatttgcc tatcttgagc
     4081 aacattacat gccaggactg agatcccagc tggttaccca ccgtatgttc acgccctttg
     4141 acttcagaga ccagttgaac gcttatcacg gtagtgcatt tagcgtggaa ccagtattga
     4201 cgcagagtgc atggttcaga cctcataata gagacaaaac aattactaat ctttacttgg
     4261 taggcgccgg gacccatccg ggcgcgggga tccccggagt aatagggtca gcgaaagcca
     4321 cggctgggtt gatgctagaa gacctgatag ggaaacctat tcccaacccc ttacttggac
     4381 ttgatagcac ctaatcgagc cgcgtgcatt catccgctct aaccgaaaag gaaggagtta
     4441 gacaacctga agtctaggtc cctatttatt tttttatagt tatgttagta ttaagaacgt
     4501 tatttatatt tcaaattttt cttttttttc tgtacagacg cgtgtacgca tgtaacatta
     4561 tactgaaaac cttgcttgag aaggttttgg gacgctcgaa gatcgcgacc caattcgccc
     4621 tatagtgagt cgtattacgc gcgctcactg gccgtcgttt tacaacgtcg tgactgggaa
     4681 aaccctggcg ttacccctgc aaaaaccctg gcgttaccCC TGCAGGACTA GTGCTGaggc
     4741 attgctatac gaagttatat aacttcgtat aatgtatgct atacgaagtt attaggtcta
     4801 gtagcttgcc tcgtccccgc cgggtcaccc ggccagcgac atggaggccc agaataccct
     4861 ccttgacagt cttgacgtgc gcagctcagg ggcatgatgt gactgtcgcc cgtacattta
     4921 gcccatacat ccccatgtat aatcatttgc atccatacat tttgatggcc gcacggcgcg
     4981 aagcaaaaat tacggctcct cgctgcagac ctgcgagcag ggaaacgctc ccctcacaga
     5041 cgcgttgaat tgtccccacg ccgcgcccct gtagagaaat ataaaaggtt aggatttgcc
     5101 actgaggttc ttctttcata tacttccttt taaaatcttg ctaggataca gttctcacat
     5161 cacatccgaa cataaacaac catgggtaag gaaaagactc acgtttcgag gccgcgatta
     5221 aattccaaca tggatgctga tttatatggg tataaatggg ctcgcgataa tgtcgggcaa
     5281 tcaggtgcga caatctatcg attgtatggg aagcccgatg cgccagagtt gtttctgaaa
     5341 catggcaaag gtagcgttgc caatgatgtt acagatgaga tggtcagact aaactggctg
     5401 acggaattta tgcctcttcc gaccatcaag cattttatcc gtactcctga tgatgcatgg
     5461 ttactcacca ctgcgatccc cggcaaaaca gcattccagg tattagaaga atatcctgat
     5521 tcaggtgaaa atattgttga tgcgctggca gtgttcctgc gccggttgca ttcgattcct
     5581 gtttgtaatt gtccttttaa cagcgatcgc gtatttcgtc tcgctcaggc gcaatcacga
     5641 atgaataacg gtttggttga tgcgagtgat tttgatgacg agcgtaatgg ctggcctgtt
     5701 gaacaagtct ggaaagaaat gcataagctt ttgccattct caccggattc agtcgtcact
     5761 catggtgatt tctcacttga taaccttatt tttgacgagg ggaaattaat aggttgtatt
     5821 gatgttggac gagtcggaat cgcagaccga taccaggatc ttgccatcct atggaactgc
     5881 ctcggtgagt tttctccttc attacagaaa cggctttttc aaaaatatgg tattgataat
     5941 cctgatatga ataaattgca gtttcatttg atgctcgatg agtttttcta atcagtactg
     6001 acaataaaaa gattcttgtt ttcaagaact tgtcatttgt atagtttttt tatattgtag
     6061 ttgttctatt ttaatcaaat gttagcgtga tttatatttt ttttcgcctc gacatcatct
     6121 gcccagatgc gaagttaagt gcgcagaaag taatatcatg cgtcaatcgt atgtgaatgc
     6181 tggtcgctat actgctgtcg attcgatact aacgccgcca tccagtgtcg aaaacgaaca
     6241 taacttcgta taatgtatgc tatacgaagt tatGAAGGCT TGCCATTGGA CAGGggacta
     6301 gtgctgaggc attaatcaca cgactagcgc tttcagatat taaaaagttt agatgtaggt
     6361 tttagcggta acagttatat aaatcgtgtt tcttctcttg atgaaacaaa aaaatgctag
     6421 aaaaactttg tcgtttctta cttttggtgc gctttgcagt tttcgtggct agacttagaa
     6481 tcatttctcc tcagatttct tgattaaagt ttggtgcgaa gccctactct aacattggtg
     6541 ttcttctttt cattcacgca agttaagtcc aggaaggtga gcaaatgctc atccttctgt
     6601 tcatgcgtga cggctgaatt atccttatct ggcgtacccg tgcagccgtt tccgtgcctc
     6661 ggttcctccg agatatcctt agggaccgcc agggaccatg attgcgtcaa ctgttgtcac
     6721 cgctccagag gatcctctgt aaccttttca accataaaaa tagaaagggc acagggttgg
     6781 ggtatttgaa tttttttttt gggttttttc gtattactta ttacttacct tcttttctat
     6841 ataattttgt ttttccctgg tagagcggaa tcttcccacA TTAAGACCTC AGCgcggccg
     6901 caaatttaaA TAAAATGAAG Tgaagttcct atactttcta gagaatagga acttctatag
     6961 tgagtcgaat aagggcgaca caaaatttat tctaaatgca taataaatac tgataacatc
     7021 ttatagtttg tattatattt tgtattatcg ttgacatgta taattttgat atcaaaaact
     7081 gattttccct ttattatttt cgagatttat tttcttaatt ctctttaaca aactagaaat
     7141 attgtatata caaaaaatca taaataatag atgaatagtt taattatagg tgttcatcaa
     7201 tcgaaaaagc aacgtatctt atttaaagtg cgttgctttt ttctcattta taaggttaaa
     7261 taattctcat atatcaagca aagtgacagg cgcccttaaa tattctgaca aatgctcttt
     7321 ccctaaactc cccccataaa aaaacccgcc gaagcgggtt tttacgttat ttgcggatta
     7381 acgattactc gttatcagaa ccgcccaggg ggcccgagct taagactggc cgtcgtttta
     7441 caacacagaa agagtttgta gaaacgcaaa aaggccatcc gtcaggggcc ttctgcttag
     7501 tttgatgcct ggcagttccc tactctcgcc ttccgcttcc tcgctcactg actcgctgcg
     7561 ctcggtcgtt cggctgcggc gagcggtatc agctcactca aaggcggtaa tacggttatc
     7621 cacagaatca ggggataacg caggaaagaa catgtgagca aaaggccagc aaaaggccag
     7681 gaaccgtaaa aaggccgcgt tgctggcgtt tttccatagg ctccgccccc ctgacgagca
     7741 tcacaaaaat cgacgctcaa gtcagaggtg gcgaaacccg acaggactat aaagatacca
     7801 ggcgtttccc cctggaagct ccctcgtgcg ctctcctgtt ccgaccctgc cgcttaccgg
     7861 atacctgtcc gcctttctcc cttcgggaag cgtggcgctt tctcatagct cacgctgtag
     7921 gtatctcagt tcggtgtagg tcgttcgctc caagctgggc tgtgtgcacg aaccccccgt
     7981 tcagcccgac cgctgcgcct tatccggtaa ctatcgtctt gagtccaacc cggtaagaca
     8041 cgacttatcg ccactggcag cagccactgg taacaggatt agcagagcga ggtatgtagg
     8101 cggtgctaca gagttcttga agtggtgggc taactacggc tacactagaa gaacagtatt
     8161 tggtatctgc gctctgctga agccagttac cttcggaaaa agagttggta gctcttgatc
     8221 cggcaaacaa accaccgctg gtagcggtgg tttttttgtt tgcaagcagc agattacgcg
     8281 cagaaaaaaa ggatctcaag aagatccttt gatcttttct acggggtctg acgctcagtg
     8341 gaacgacgcg cgcgtaactc acgttaaggg attttggtca tgagcttgcg ccgtcccgtc
     8401 aagtcagcgt aatgctctgc ttttaccaat gcttaatcag tgaggcacct atctcagcga
     8461 tctgtctatt tcgttcatcc atagttgcct gactccccgt cgtgtagata actacgatac
     8521 gggagggctt accatctggc cccagcgctg cgatgatacc gcgagaacca cgctcaccgg
     8581 ctccggattt atcagcaata aaccagccag ccggaagggc cgagcgcaga agtggtcctg
     8641 caactttatc cgcctccatc cagtctatta attgttgccg ggaagctaga gtaagtagtt
     8701 cgccagttaa tagtttgcgc aacgttgttg ccatcgctac aggcatcgtg gtgtcacgct
     8761 cgtcgtttgg tatggcttca ttcagctccg gttcccaacg atcaaggcga gttacatgat
     8821 cccccatgtt gtgcaaaaaa gcggttagct ccttcggtcc tccgatcgtt gtcagaagta
     8881 agttggccgc agtgttatca ctcatggtta tggcagcact gcataattct cttactgtca
     8941 tgccatccgt aagatgcttt tctgtgactg gtgagtactc aaccaagtca ttctgagaat
     9001 agtgtatgcg gcgaccgagt tgctcttgcc cggcgtcaat acgggataat accgcgccac
     9061 atagcagaac tttaaaagtg ctcatcattg gaaaacgttc ttcggggcga aaactctcaa
     9121 ggatcttacc gctgttgaga tccagttcga tgtaacccac tcgtgcaccc aactgatctt
     9181 cagcatcttt tactttcacc agcgtttctg ggtgagcaaa aacaggaagg caaaatgccg
     9241 caaaaaaggg aataagggcg acacggaaat gttgaatact catattcttc ctttttcaat
     9301 attattgaag catttatcag ggttattgtc tcatgagcgg atacatattt gaatgtattt
     9361 agaaaaataa acaaa
//
